# Supplementary material for: Accumulation mechanism of metabolite markers identified by machine learning between Qingyuan and Xiushui counties in Polygonatum cyrtonema Hua
Source: BMC Plant Biol. 2024 Mar 6;24:173. doi: 10.1186/s12870-024-04871-6 (PMC10916035; doi:10.1186/s12870-024-04871-6)
Supplement: Supplementary file 1 — Supplementary Material 1. [file 12870_2024_4871_MOESM1_ESM.xlsx]

## Sheet: Table S1
Table S1.The detailed information of 21 genotypes in two regions.
genotypes	Species	Collection site
T118_21	Polygonatum cyrtonema	Qingyuan County, Zhejiang Province
T118_28	Polygonatum cyrtonema	Qingyuan County, Zhejiang Province
T84_8	Polygonatum cyrtonema	Qingyuan County, Zhejiang Province
T84_23	Polygonatum cyrtonema	Qingyuan County, Zhejiang Province
T118_3	Polygonatum cyrtonema	Qingyuan County, Zhejiang Province
T118_19	Polygonatum cyrtonema	Qingyuan County, Zhejiang Province
T118_2	Polygonatum cyrtonema	Qingyuan County, Zhejiang Province
T118_4	Polygonatum cyrtonema	Qingyuan County, Zhejiang Province
T118_16	Polygonatum cyrtonema	Qingyuan County, Zhejiang Province
T26_14	Polygonatum cyrtonema	Xiushui County, Jiangxi Province
T26_1	Polygonatum cyrtonema	Xiushui County, Jiangxi Province
T26_2	Polygonatum cyrtonema	Xiushui County, Jiangxi Province
T26_3	Polygonatum cyrtonema	Xiushui County, Jiangxi Province
T26_4	Polygonatum cyrtonema	Xiushui County, Jiangxi Province
T26_10	Polygonatum cyrtonema	Xiushui County, Jiangxi Province
T26_12	Polygonatum cyrtonema	Xiushui County, Jiangxi Province
T26_15	Polygonatum cyrtonema	Xiushui County, Jiangxi Province
T26_17	Polygonatum cyrtonema	Xiushui County, Jiangxi Province
T26_20	Polygonatum cyrtonema	Xiushui County, Jiangxi Province
T26_22_WU	Polygonatum cyrtonema	Xiushui County, Jiangxi Province
T26_27	Polygonatum cyrtonema	Xiushui County, Jiangxi Province

## Sheet: Table S2
Table S2.Total Ion Chromatography (TIC) of the same QC sample analysed by mass spectrometric detection at different times.
ID	Compound_name	MWXS21190_mix01	MWXS21190_mix02	MWXS21190_mix03	MWXS21190_mix04	MWXS21190_mix05	MWXS21190_mix06	MWXS21190_mix07	MWXS21190_mix08	MWXS21190_mix09	MWXS21190_mix10	MWXS21190_mix11	MWXS21190_mix12	MWXS21190_mix13	MWXS21190_mix14	MWXS21190_mix15	MWXS21190_mix16	MWXS21190_mix17	MWXS21190_mix18	MWXS21190_mix19	MWXS21190_mix20	MWXS21190_mix21	MWXS21190_mix22	MWXS21190_mix23	MWXS21190_mix24	MWXS21190_mix25
HJkn0001	Hydroxypyruvic acid	27065	44487.3	43228.4	21786.3	36126.8	32936.5	34625.1	37530.2	29031.5	23569.5	27285.8	41448.1	23593.9	27963.4	49252.9	18319.5	46966.1	11321.4	26184.8	44412.8	35510.1	27972.9	38105.4	26292	27085.4
HJkn0006	Tartronate semialdehyde	31953.8	36416.6	34798.8	13622.1	19300.4	27015.4	41589	31629.7	17464.2	50833.5	42261.7	45006.2	35569.2	48783.1	42738.7	25706.6	38580.4	16626.5	40990.1	31977.4	25917.8	21717.4	48683.2	26343.9	15826.8
HJkn0008	Fumaric acid	2.60324e+06	2.77006e+06	2.37651e+06	2.33144e+06	2.4778e+06	3.10943e+06	3.42401e+06	2.8287e+06	2.873e+06	3.21398e+06	2.70192e+06	2.93123e+06	2.65542e+06	3.00236e+06	3.2673e+06	3.67777e+06	3.48641e+06	2.63313e+06	2.55515e+06	2.8882e+06	2.86388e+06	2.86706e+06	2.92415e+06	2.84076e+06	3.08471e+06
HJkn0009	Methylmalonic acid	4.97566e+07	4.75642e+07	5.28625e+07	5.04058e+07	5.08759e+07	4.43169e+07	3.20236e+07	4.83681e+07	4.79472e+07	5.41341e+07	4.67421e+07	4.62949e+07	5.17328e+07	5.05432e+07	4.32945e+07	3.33732e+07	2.9241e+07	4.4474e+07	3.93807e+07	4.65832e+07	3.11623e+07	5.12106e+07	4.66905e+07	3.33214e+07	4.59554e+07
HJkn0010	Succinic acid	5.04367e+07	4.70707e+07	5.23184e+07	5.02548e+07	5.08522e+07	4.49367e+07	3.18392e+07	4.90394e+07	4.81592e+07	5.15359e+07	4.6859e+07	4.5098e+07	5.1707e+07	5.0656e+07	4.28733e+07	3.45969e+07	2.92551e+07	4.41736e+07	3.94996e+07	4.57167e+07	3.10522e+07	5.04576e+07	4.6415e+07	3.39557e+07	4.64636e+07
HJkn0011	β-Hydroxyisovaleric acid	179903	185747	218729	153087	152720	183838	168478	183696	193146	152354	155506	174383	152079	167858	166938	108586	114936	147974	119921	151370	127039	148716	185945	109337	144509
HJkn0014	4-Hydroxybenzaldehyde	1.82365e+06	1.74138e+06	1.13984e+06	1.79584e+06	1.61581e+06	874346	699420	1.51769e+06	1.61901e+06	1.22116e+06	1.94459e+06	2.3786e+06	2.00199e+06	1.28941e+06	1.60929e+06	1.8228e+06	1.74226e+06	1.79837e+06	1.94768e+06	2.0818e+06	1.7185e+06	2.0809e+06	1.63789e+06	2.13017e+06	2.03734e+06
HJkn0017	5-Oxo-L-Proline	1.10402e+06	1.03615e+06	990567	965878	1.09213e+06	1.01313e+06	1.00732e+06	1.04442e+06	939633	1.00295e+06	1.10018e+06	963248	934568	957505	911652	918529	898046	977590	832618	1.02872e+06	1.01261e+06	979738	767295	935920	882112
HJkn0022	Dimethylmalonic acid	78716.2	96760	78133.3	66135.9	70547.4	60957.2	60987.8	64034.8	72199	67829.7	85849.9	61060.6	74026.8	79511	74571.9	55622.5	40801.1	89610.1	82043.2	80417.6	34102.2	67348.1	60397.1	45124.8	69011.9
HJkn0023	Monomethyl succinate	65688.4	74048.8	64417.1	75290	72136	61575.3	54050.8	56330.6	77539.9	69036.6	57459.9	65676.1	65337	62889.1	61021.4	48400.3	40999.8	57069.4	71705.9	74065.9	36496.9	69483.8	75348.1	47258.6	68617.7
HJkn0024	2-Methylsuccinic acid	766415	643775	713434	681508	660862	593622	615436	651033	667409	743478	710132	649870	740620	756732	685190	578155	418747	624324	635800	669792	450268	738116	682533	521927	666723
HJkn0027	Iminodiacetic acid	2.07642e+06	1.66765e+06	1.4267e+06	1.50119e+06	1.9062e+06	2.02745e+06	2.25451e+06	2.01411e+06	1.72479e+06	3.03151e+06	3.35517e+06	3.50912e+06	3.81123e+06	3.85313e+06	3.40268e+06	3.30432e+06	3.22556e+06	3.29013e+06	3.23525e+06	3.30252e+06	3.33919e+06	3.80837e+06	3.91998e+06	2.80358e+06	3.2166e+06
HJkn0028	L-Aspartic Acid	2.03023e+07	1.40596e+07	1.19321e+07	1.30677e+07	1.57379e+07	1.82007e+07	1.98559e+07	1.5218e+07	1.64093e+07	2.6563e+07	2.87603e+07	3.02975e+07	3.18326e+07	3.00624e+07	2.67749e+07	2.57875e+07	2.64628e+07	2.72599e+07	2.95934e+07	2.62677e+07	2.81109e+07	3.12391e+07	3.10574e+07	2.72134e+07	2.92703e+07
HJkn0029	3-Dehydro-L-Threonic Acid	1.56434e+07	1.53078e+07	1.46087e+07	1.54708e+07	1.47887e+07	1.56529e+07	1.74309e+07	1.61359e+07	1.53912e+07	1.67559e+07	1.55233e+07	1.7623e+07	1.56389e+07	1.56615e+07	1.58873e+07	1.808e+07	1.81145e+07	1.41816e+07	1.42197e+07	1.53609e+07	1.49261e+07	1.63869e+07	1.65621e+07	1.42978e+07	1.6603e+07
HJkn0031	2,3-Dihydroxy-3-Methylbutanoic Acid	1.49182e+07	1.51479e+07	1.48936e+07	1.46147e+07	1.53206e+07	1.62063e+07	1.79455e+07	1.57764e+07	1.55262e+07	1.67552e+07	1.5985e+07	1.70247e+07	1.61501e+07	1.59247e+07	1.6141e+07	1.76725e+07	1.73749e+07	1.47956e+07	1.44955e+07	1.48047e+07	1.49307e+07	1.55336e+07	1.58799e+07	1.45301e+07	1.60772e+07
HJkn0032	D-Malic acid	1.50432e+07	1.45423e+07	1.46533e+07	1.43536e+07	1.44663e+07	1.53963e+07	1.77739e+07	1.54839e+07	1.59875e+07	1.57789e+07	1.52795e+07	1.75241e+07	1.56698e+07	1.6245e+07	1.56025e+07	1.74966e+07	1.76592e+07	1.45247e+07	1.48863e+07	1.4135e+07	1.56334e+07	1.6592e+07	1.6274e+07	1.46169e+07	1.58823e+07
HJkn0034	4'-Hydroxyacetophenone	194371	109432	166205	110642	203688	196570	152119	196503	191233	125463	147941	147731	181245	184401	122269	148160	151244	154393	172998	183763	146690	144146	208511	170772	220610
HJkn0035	3-Hydroxybenzoic Acid	2.94638e+06	3.59523e+06	3.19448e+06	3.5819e+06	3.79915e+06	4.30118e+06	4.5885e+06	4.30604e+06	3.80398e+06	3.9861e+06	4.07079e+06	3.60484e+06	4.42761e+06	3.57973e+06	4.26528e+06	4.28104e+06	4.46405e+06	3.30531e+06	4.38887e+06	3.65861e+06	3.56822e+06	3.99299e+06	4.6728e+06	4.26806e+06	4.35267e+06
HJkn0036	Salicylic acid	738254	776300	1.13512e+06	768565	689662	1.01713e+06	1.08623e+06	537139	854291	1.18928e+06	805434	808587	811724	1.03867e+06	664066	801367	479319	601111	532134	601774	786884	637857	851534	559931	703287
HJkn0039	Sodium Valproate	1.16478e+06	1.19791e+06	1.15956e+06	1.13344e+06	1.0191e+06	1.14055e+06	1.15976e+06	1.02115e+06	1.36285e+06	1.05717e+06	1.11866e+06	1.21186e+06	911514	1.04234e+06	1.07829e+06	920715	980456	903834	823815	925169	982948	1.10571e+06	886455	952977	914349
HJkn0041	3-Hydroxy-3-Methyl-2-Oxopentanoic Acid	12524.2	62003.2	12626.3	11147.3	11448.5	9303.54	11263.9	15167.4	14324.7	16197.4	34188.3	29695.3	45485.3	18747.1	21258.6	27174.2	25135.4	22834.1	23173.7	30123.8	33253.9	25167.5	28213.5	24165.7	26688.8
HJkn0042	Mono-Methyl Glutarate	24510	20528.4	26023.9	42183.1	22497.2	36993.7	22533.8	50993.4	37112.7	39692.3	27175.2	42470.4	42333.6	27850.8	24907.1	33292.6	31316.4	30080.6	22157.7	49060.9	13972.4	41414.2	12276.5	39849.7	22164.7
HJkn0043	4-Methoxybutyl Acetate	202608	365706	460305	384104	197697	313354	527910	162879	237639	524482	351125	335447	225364	234064	468220	383437	291813	300775	224594	218013	204751	192578	167817	157571	231571
HJkn0044	2-Methylglutaric acid	90857.5	45397.1	88439.6	76439.7	69846.4	62470.7	103628	76946.8	117942	94450.2	69092.1	52839	81368.5	82944	60510.4	31184.3	23971.4	69876.9	60059.8	32478.8	54387.5	65188.5	94897.1	49264.2	48129.1
HJkn0045	2-Hydroxyheptanoic acid	130640	162313	135656	126187	155797	154396	129284	175776	144375	147664	165034	153363	128104	125618	121756	160252	138433	121119	166182	118592	154122	121595	103611	150955	127355
HJkn0046	L-threo-3-Methylaspartate	840760	854389	837710	859135	783075	841322	886023	748368	736714	987991	1.05977e+06	1.15979e+06	1.15343e+06	1.1671e+06	1.064e+06	1.02397e+06	972356	954243	1.23219e+06	1.09213e+06	1.14006e+06	1.1494e+06	1.26111e+06	1.02227e+06	1.02667e+06
HJkn0048	3-Methylmalic acid	2.32903e+06	2.42229e+06	2.15798e+06	1.96149e+06	2.06161e+06	1.9877e+06	2.26609e+06	2.37811e+06	2.11511e+06	2.07157e+06	2.36393e+06	2.25055e+06	2.27966e+06	2.35194e+06	2.28808e+06	1.989e+06	2.19867e+06	1.96706e+06	1.90458e+06	1.82321e+06	2.05304e+06	2.00056e+06	2.14249e+06	1.90045e+06	2.10003e+06
HJkn0049	p-Coumaraldehyde	21695.7	13928.5	11820.2	19693.5	21285.5	17544.5	25826.3	13251	26692	22682.7	16330.1	19258.2	10046	15264.9	27576.2	16317.6	13396.1	23499.5	12776.4	21015.8	11218.9	12140.1	16858.3	8444.4	17585.2
HJkn0051	L-Citramalic acid	1.77173e+06	2.24413e+06	2.27976e+06	2.05031e+06	2.42439e+06	2.60224e+06	3.40784e+06	2.488e+06	3.1567e+06	3.08292e+06	2.58431e+06	3.41917e+06	3.26177e+06	2.75156e+06	2.90145e+06	3.71477e+06	3.47189e+06	2.92999e+06	2.73079e+06	2.50874e+06	2.62295e+06	3.1671e+06	3.33793e+06	2.35847e+06	3.36636e+06
HJkn0054	Arabinose	6.07316e+06	5.01101e+06	5.22299e+06	5.23816e+06	5.66344e+06	5.39428e+06	5.53702e+06	5.35254e+06	5.87271e+06	6.57113e+06	6.65651e+06	6.63114e+06	6.34996e+06	6.23072e+06	5.62711e+06	5.69213e+06	5.82003e+06	6.42359e+06	5.58349e+06	6.33466e+06	6.20086e+06	6.33472e+06	6.47272e+06	6.051e+06	5.43397e+06
HJkn0055	p-Coumaryl alcohol	84667	76757.5	21830.6	85418.9	67749.1	71634.7	11757.6	30343.2	64331.7	72980.2	78350.8	44010.3	90355.2	65268	34030.2	80187	61786.2	62100.8	107498	55632	43116.8	81254.3	62163.4	72624.8	68208.6
HJkn0056	Methyl 4-hydroxybenzoate	171630	143038	107161	134449	275009	163770	109639	189793	253222	114809	135475	193968	222247	156199	90199.4	144729	178014	135049	152079	199415	226684	209316	248278	222685	190312
HJkn0057	Vanillin	904743	643598	700119	577648	1.08811e+06	1.07911e+06	590289	1.27882e+06	1.2153e+06	598564	987678	1.1713e+06	1.28524e+06	995207	849900	776282	785848	923003	966943	995362	1.24551e+06	1.21499e+06	1.15312e+06	1.14061e+06	1.13512e+06
HJkn0059	5-Acetamidopentanoic Acid	2.18268e+06	2.21444e+06	2.23861e+06	2.10726e+06	2.01849e+06	2.12482e+06	2.22055e+06	2.0444e+06	2.0129e+06	2.4981e+06	2.25269e+06	2.4029e+06	2.20161e+06	2.35042e+06	2.25981e+06	2.52686e+06	2.05635e+06	2.08104e+06	2.18098e+06	2.08382e+06	2.27424e+06	2.1088e+06	2.11761e+06	2.07207e+06	2.17688e+06
HJkn0060	N-Acetyl-D-Valine	1.96419e+06	2.10709e+06	2.14883e+06	1.82403e+06	2.03616e+06	2.14518e+06	2.13039e+06	2.09253e+06	1.9792e+06	2.27036e+06	2.14475e+06	2.3125e+06	2.13966e+06	2.26917e+06	2.22693e+06	2.41162e+06	2.16728e+06	2.12045e+06	2.06833e+06	2.12766e+06	2.17317e+06	2.02791e+06	2.0448e+06	1.94832e+06	2.0114e+06
HJkn0062	3-Hydroxy-3-methylpentane-1,5-dioic acid	8.23154e+06	8.31077e+06	8.6961e+06	8.23636e+06	8.18493e+06	7.19644e+06	5.40094e+06	8.11723e+06	8.04832e+06	8.13518e+06	7.3458e+06	7.24665e+06	7.95117e+06	7.88539e+06	7.15898e+06	5.91223e+06	4.93704e+06	7.41507e+06	6.5674e+06	7.28886e+06	5.24721e+06	7.68394e+06	7.23209e+06	5.49892e+06	7.18599e+06
HJkn0065	3-Hydroxycinnamic Acid	5.72162e+06	1.08622e+07	9.86768e+06	1.06092e+07	8.49714e+06	8.93192e+06	1.00983e+07	8.8982e+06	1.1201e+07	8.82162e+06	1.08301e+07	9.27311e+06	1.16008e+07	1.15243e+07	8.60736e+06	1.04209e+07	9.6136e+06	1.05711e+07	1.35736e+07	1.18911e+07	1.40048e+07	1.22846e+07	1.11162e+07	1.09465e+07	1.10896e+07
HJkn0067	Phthalic acid	137475	162937	216371	155047	136263	162243	203907	86428.1	174812	192121	157457	131341	167053	241430	146639	97453.8	128772	126485	161968	156352	180986	179073	171401	159665	162800
HJkn0068	Terephthalic acid	1.24044e+06	1.52933e+06	1.72179e+06	1.36604e+06	954908	1.22267e+06	1.92195e+06	1.13522e+06	1.37274e+06	1.68582e+06	1.21178e+06	1.25036e+06	1.38876e+06	1.76171e+06	1.3838e+06	1.50135e+06	1.37079e+06	1.33493e+06	1.44117e+06	1.35373e+06	1.6006e+06	1.48827e+06	1.61163e+06	1.51662e+06	1.4557e+06
HJkn0069	D-Xylonic acid	4.14441e+06	3.26472e+06	3.6589e+06	3.62385e+06	3.47967e+06	3.79815e+06	3.80681e+06	2.94269e+06	3.75029e+06	4.1888e+06	4.15852e+06	5.12796e+06	4.64801e+06	4.36345e+06	3.67304e+06	4.16804e+06	4.23835e+06	4.40472e+06	3.9738e+06	4.70691e+06	4.69703e+06	4.80873e+06	4.52046e+06	4.32674e+06	4.09312e+06
HJkn0072	2,6-Dimethoxybenzaldehyde	127259	188018	215732	210058	139478	138612	180118	165453	140552	167091	130302	143550	170284	236723	155685	140299	149415	152739	130269	181211	168351	202485	182844	155500	150570
HJkn0073	Methylvanillin	122664	98553.4	90207	80688.2	103341	94679.9	108491	107061	101218	111998	88875.3	94543.6	64036.1	64476.6	82424.5	83792.5	79631.8	75408.6	80079.9	99400.6	74205.1	77105.3	78185.7	68273.9	86556.5
HJkn0075	2',4',6'-Trihydroxyacetophenone	37759.4	23389.5	49249.6	46372.9	25403.3	27862.1	36415.4	35728.9	31225.5	24263.8	30002	29348.4	21016.8	19531.1	38603.4	30195.2	25013.6	13097.5	53744.3	31524.7	24037.2	12608.9	32523.1	49270.8	44709
HJkn0076	Vanillic acid	172252	93661.3	159258	111805	196322	213983	202415	192156	244525	162883	130364	117857	208286	263190	94714.2	99751.4	100598	159195	128640	199908	272719	158543	288209	190224	171697
HJkn0078	2-Octenedioic acid	92247.6	92006.2	62381	86235.1	71404	66804.7	48201.9	59734.9	83897.2	82461.5	86643.7	82324.4	58808.7	42155.8	72429.6	89867.1	79026.9	94755.5	83205.2	61790.4	40983	74760.8	82260.1	57149.5	76807.1
HJkn0079	2-Oxononanoic acid	125566	106007	99396.3	96742	90556.5	88428.6	102012	102955	99306.4	61409.1	99590.9	103215	82966.6	89582.5	80980.3	80396.8	71120.6	84745.1	53473.7	64103.7	52906.2	67944	69953.3	57266.2	50309.5
HJkn0080	N-Acetyl-L-Isoleucine	3.37879e+06	2.74923e+06	4.05584e+06	2.58854e+06	3.74129e+06	4.81147e+06	3.98783e+06	4.19727e+06	4.59192e+06	3.08243e+06	2.78998e+06	3.18906e+06	4.46506e+06	4.94612e+06	2.67466e+06	2.72416e+06	2.95266e+06	3.04366e+06	3.42989e+06	3.97651e+06	4.85669e+06	3.70438e+06	4.70246e+06	3.6957e+06	3.67889e+06
HJkn0081	N-Acetyl-L-leucine	3.45106e+06	2.52305e+06	3.86749e+06	2.58252e+06	3.8537e+06	4.6576e+06	3.90681e+06	3.77251e+06	4.73204e+06	3.33033e+06	2.84444e+06	3.03343e+06	4.19428e+06	4.4954e+06	2.60063e+06	2.57099e+06	2.62223e+06	3.01587e+06	3.27431e+06	3.79678e+06	4.47212e+06	3.52518e+06	4.54095e+06	3.77045e+06	3.86429e+06
HJkn0083	cis-Aconitic acid	885137	1.38855e+06	670498	1.18122e+06	1.22009e+06	932737	916536	1.40338e+06	1.17189e+06	907615	928436	861009	838318	815595	783734	779728	474177	781610	458045	803973	811711	833698	417662	873949	655017
HJkn0084	Suberic Acid	549087	542452	681539	527005	732580	694226	480123	635727	572348	503454	565380	694804	866391	619233	476218	576639	609621	545823	612217	546528	710291	478242	725290	746226	724531
HJkn0085	N-α-Acetyl-L-ornithine	1.02864e+08	9.70254e+07	1.01614e+08	9.49208e+07	8.93291e+07	9.25547e+07	9.51607e+07	1.03373e+08	1.01722e+08	9.21981e+07	9.11394e+07	9.01965e+07	8.18675e+07	7.82863e+07	7.68345e+07	8.96541e+07	7.81002e+07	7.96321e+07	7.85616e+07	7.92044e+07	7.94838e+07	8.01272e+07	7.94147e+07	8.01984e+07	7.93633e+07
HJkn0086	L-Ascorbic acid	378746	376361	292046	271101	277882	234607	290856	408092	342782	230967	229406	208530	232974	208720	224862	234754	229466	218277	182447	228360	198674	238440	202759	254320	217994
HJkn0087	2-Isopropylmalic Acid	1.00179e+06	1.07962e+06	1.04869e+06	1.32412e+06	1.51889e+06	1.34523e+06	1.21359e+06	1.64862e+06	1.43194e+06	1.42869e+06	1.57623e+06	1.65781e+06	1.72427e+06	1.56828e+06	1.67707e+06	1.91769e+06	1.9235e+06	1.68536e+06	1.75833e+06	1.62515e+06	1.77114e+06	1.69392e+06	1.64508e+06	1.87173e+06	2.04973e+06
HJkn0094	D-Glucose	943826	790583	783423	760422	932815	845026	905914	799497	867210	940327	1.10379e+06	1.1061e+06	1.17089e+06	1.42703e+06	1.23589e+06	957220	991969	1.03569e+06	1.03654e+06	1.00203e+06	1.15694e+06	1.2071e+06	1.40747e+06	1.09917e+06	1.0241e+06
HJkn0095	Inositol	955043	800838	840846	790061	795682	973864	885478	828700	828427	1.16514e+06	1.07513e+06	1.08923e+06	1.01319e+06	1.20193e+06	1.01805e+06	1.05251e+06	984433	1.13287e+06	968514	953217	1.14176e+06	1.18716e+06	1.2936e+06	1.03257e+06	1.01024e+06
HJkn0096	D-Fructose	116124	109811	110031	139110	111844	92139.5	162180	106297	145159	172981	135793	134787	170965	164652	129382	149522	152930	151199	141340	137254	126467	166191	141736	176855	163879
HJkn0100	Syringaldehyde; 4-Hydroxy-3,5-Dimethoxybenzaldehyde	2.26362e+06	2.85477e+06	1.73048e+06	2.65042e+06	2.4175e+06	1.43928e+06	1.97333e+06	1.77119e+06	1.99145e+06	2.45617e+06	2.647e+06	2.94559e+06	1.8111e+06	1399045	3.03917e+06	2.82016e+06	2.63521e+06	3.02908e+06	2.37962e+06	2.10878e+06	1.49675e+06	2.09127e+06	1.31325e+06	1.82741e+06	1.87964e+06
HJkn0101	Chelidonic acid	1.08588e+07	1.00419e+07	9.65371e+06	1.21814e+07	1.29194e+07	1.03777e+07	8.13528e+06	1.10198e+07	1.08267e+07	1.15767e+07	1.52742e+07	1.41081e+07	1.58808e+07	1.39859e+07	1.28364e+07	9.32903e+06	7.58445e+06	1.25623e+07	1.20266e+07	1.34057e+07	9.09443e+06	1.42633e+07	1.18356e+07	9.97736e+06	1.29561e+07
HJkn0102	Undecylic Acid	242895	387419	383130	306509	421889	429511	443681	386180	405671	474929	388848	498915	409291	454387	368993	370323	333183	316291	360011	454020	323161	345850	443854	326870	453022
HJkn0106	Azelaic acid	7.68582e+06	7.24001e+06	6.0465e+06	6.76163e+06	7.43751e+06	6.82737e+06	7.51235e+06	6.78522e+06	6.70064e+06	7.91537e+06	7.14949e+06	6.69742e+06	6.33125e+06	7.17998e+06	7.14677e+06	7.34253e+06	6.18462e+06	7.70471e+06	6.39262e+06	6.09618e+06	5.73265e+06	6.18323e+06	6.65485e+06	6.28239e+06	5.61042e+06
HJkn0109	Isocitric Acid	2.63107e+08	3.37533e+08	2.54226e+08	2.50711e+08	2.44967e+08	2.23422e+08	2.42744e+08	2.86789e+08	2.59261e+08	2.88234e+08	2.52368e+08	3.03353e+08	2.49056e+08	2.48846e+08	2.71604e+08	1.95273e+08	2.67326e+08	2.43082e+08	2.88279e+08	2.40262e+08	2.19931e+08	2.51339e+08	2.80423e+08	1.86507e+08	2.78717e+08
HJkn0110	Citric Acid	1.22042e+09	1.22201e+09	1.14358e+09	1.19624e+09	1.10042e+09	1.03602e+09	1.09658e+09	1.16074e+09	1.11185e+09	9.80464e+08	9.27444e+08	1.29953e+09	1.22476e+09	1.22071e+09	1.3296e+09	9.50538e+08	9.96336e+08	9.82438e+08	1.28054e+09	1.0228e+09	1.06404e+09	9.06563e+08	1.23606e+09	1.03564e+09	1.22131e+09
HJkn0114	Ferulic acid	605844	606074	922413	625083	661728	757865	763584	766531	624508	664644	514396	516320	642354	795416	444311	308878	401487	385479	417553	505243	649590	504790	804985	723942	595001
HJkn0117	Heptyl sulfate	2.4119e+07	2.37964e+07	2.37743e+07	2.33431e+07	2.36758e+07	2.2959e+07	2.43962e+07	2.32676e+07	2.36341e+07	2.41551e+07	2.34471e+07	2.34994e+07	2.42719e+07	2.45146e+07	2.45461e+07	2.42573e+07	2.29443e+07	2.2331e+07	2.2278e+07	2.3167e+07	2.27192e+07	2.19032e+07	2.19396e+07	2.1998e+07	2.1817e+07
HJkn0118	Syringic acid	366868	218710	447406	235722	496090	730805	522631	590285	648319	474647	243632	265347	517171	726887	259679	298846	250657	270529	304442	469480	632807	403151	652844	490066	410148
HJkn0120	4-Methoxy diphenylmethane	2.276e+07	2.19545e+07	2.32582e+07	1.83763e+07	2.34827e+07	2.19261e+07	2.30903e+07	2.12028e+07	2.04987e+07	2.22429e+07	2.25755e+07	2.06449e+07	1.78975e+07	1.98648e+07	1.72498e+07	1.73635e+07	1.81992e+07	1.66214e+07	1.70581e+07	1.83122e+07	1.75761e+07	1.9468e+07	1.98588e+07	1.78357e+07	1.69616e+07
HJkn0123	L-Tryptophan	1.33137e+08	1.16137e+08	1.46455e+08	1.12341e+08	1.48058e+08	1.34426e+08	1.36099e+08	1.4625e+08	1.58933e+08	1.34045e+08	1.46187e+08	1.43892e+08	1.37825e+08	1.14481e+08	1.32809e+08	1.36679e+08	1.40774e+08	1.43632e+08	1.41322e+08	1.58022e+08	1.3516e+08	1.46742e+08	1.36493e+08	1.43772e+08	1.35428e+08
HJkn0124	2,6-Di-tert-butylphenol	402729	495991	428700	478760	428453	333256	449915	510447	397526	439347	444043	422451	297322	321686	312987	309321	336486	323311	349438	339041	314339	327426	323801	314056	327192
HJkn0125	2,4-Di-Tert-Butylphenol	435268	468911	497762	430652	268295	307484	456082	427774	518457	443595	412870	434115	312117	307884	322849	276057	332175	349745	377282	353785	353130	315974	300240	322470	315667
HJkn0127	N-Acetyl-L-phenylalanine	1.40251e+06	916210	766736	863535	1.41557e+06	1.25555e+06	739666	1.2733e+06	1.40264e+06	883474	1.25367e+06	1.27437e+06	1.57574e+06	1.24425e+06	828566	1.21719e+06	1.41127e+06	1.2933e+06	1.48227e+06	1.39057e+06	1.48991e+06	1.38953e+06	1.21851e+06	1.33341e+06	1.35336e+06
HJkn0129	Octenyl sulfate	1.2647e+07	1.28993e+07	1.27086e+07	1.30107e+07	1.32163e+07	1.32989e+07	1.33292e+07	1.33446e+07	1.31172e+07	1.3543e+07	1.3012e+07	1.36343e+07	1.3481e+07	1.36418e+07	1.3427e+07	1.34438e+07	1.27802e+07	1.22854e+07	1.24423e+07	1.26695e+07	1.26889e+07	1.24092e+07	1.24533e+07	1.2397e+07	1.20306e+07
HJkn0132	Octyl sulfate	5.98007e+07	5.79224e+07	5.93083e+07	5.74981e+07	5.73595e+07	5.99419e+07	6.01631e+07	5.94459e+07	5.72743e+07	5.81764e+07	6.22915e+07	6.10208e+07	6.20962e+07	6.10246e+07	5.97055e+07	5.96602e+07	5.87366e+07	5.56851e+07	5.52525e+07	5.7057e+07	5.79139e+07	5.68772e+07	5.62003e+07	5.67137e+07	5.61341e+07
HJkn0133	Heptanediyl sulfate	2.21301e+07	2.44082e+07	2.44841e+07	2.52485e+07	2.20485e+07	1.95052e+07	3.01058e+07	1.84757e+07	2.43053e+07	2.57087e+07	2.05001e+07	2.28835e+07	2.34167e+07	2.49453e+07	2.23152e+07	2.23122e+07	2.03146e+07	2.2289e+07	2.17724e+07	2.37146e+07	2.4393e+07	2.22488e+07	2.86856e+07	2.23505e+07	2.32019e+07
HJkn0135	N-Oxalyloctanamide	2.39904e+06	1.58443e+06	1.74578e+06	1.50948e+06	2.86397e+06	2.40805e+06	1.55781e+06	2.77346e+06	2.61618e+06	1.98831e+06	2.84009e+06	2.82782e+06	3.20581e+06	2.35544e+06	2.43352e+06	2.24085e+06	2.6378e+06	2.49846e+06	2.83046e+06	2.6242e+06	1.99527e+06	2.7876e+06	1.91937e+06	2.49393e+06	2.56436e+06
HJkn0136	Undecanedioic acid	297396	243994	308540	284285	260697	271721	291252	254555	282567	245837	254963	300002	296000	253569	300398	251386	253782	238484	232080	269061	256461	271478	236773	285467	265406
HJkn0137	Acetyl aminopimelic acid	122309	91426.4	131233	92856.8	235444	150286	200596	152284	155963	99623	76501	87379.5	208566	333637	94022.4	99607.5	66363	79293.1	125690	113258	136210	132452	168832	133955	106891
HJkn0139	D-Pantothenic acid	1.20802e+07	1.05299e+07	1.12142e+07	1.05112e+07	1.12283e+07	1.05902e+07	1.08348e+07	1.08174e+07	9.9894e+06	1.09705e+07	1.06799e+07	1.03018e+07	1.09174e+07	1.09909e+07	1.01758e+07	9.51556e+06	8.90528e+06	9.98268e+06	1.0111e+07	1.02579e+07	8.80175e+06	1.03457e+07	1.05186e+07	9.32021e+06	1.0322e+07
HJkn0140	Sinapic acid	103343	123090	100011	152926	162558	135043	102882	89980.2	146439	116569	166328	166520	166542	72884	174993	163693	173146	135051	165495	131073	175722	163853	130521	156400	133983
HJkn0141	Octenylsuccinic acid	327760	323975	300660	318668	312946	345968	355102	298654	303646	248157	323914	315573	323902	321272	277334	260257	284289	248606	293992	230424	293876	302879	267820	267257	251644
HJkn0143	Myristic Acid	8.11662e+06	6.7878e+06	6.70878e+06	7.71203e+06	7.52587e+06	7.56193e+06	6.53342e+06	6.17835e+06	6.78512e+06	8.13598e+06	7.61077e+06	6.74806e+06	7.1772e+06	7.0705e+06	6.19961e+06	6.15133e+06	6.4154e+06	5.18117e+06	5.47687e+06	6.32891e+06	6.08034e+06	6.33105e+06	6.25771e+06	5.94922e+06	6.02821e+06
HJkn0144	Dodecanedioic aicd	38564.4	34770.9	47110.9	35679	47855.4	41388.7	34185.4	36504.7	42429.3	35171.4	32076	38860.9	30588.9	33295.5	43762.3	41392.9	31475.7	23848	33193.4	28806.6	26896.5	41049.6	34388.1	34059.1	30846.6
HJkn0147	Cis-10-Pentadecenoic acid(C15: 1)	86447.8	69977.9	86794.4	61322.8	70370.1	75456.9	83179.4	69144.7	72806.6	89567.1	75319.9	48835.3	53953.2	62828.5	81395.5	89546.1	85894.8	65661.8	81078.9	67944.9	101520	77703.1	68344.6	104565	82198.8
HJkn0148	2-Methylmyristic acid	54586.2	58379	66298.8	47858.8	61859.7	52628.8	41320.1	56259.1	52705.4	67872.9	64286.1	63560.1	49470.7	51466.5	44187	46377.6	54149.4	49368.5	49962.6	49858.6	50996.4	48166.2	56931	49766.2	57309.7
HJkn0149	Pentadecanoic Acid	226058	205044	247741	211770	201336	223127	233482	179628	247144	203945	198910	190789	187095	205317	194754	176715	197764	143031	200907	205211	206210	210067	210155	204149	174877
HJkn0150	13-methylmyristic acid	252415	204592	199087	222276	218028	230968	252723	240861	252249	198180	215593	176215	176336	204359	195320	171929	188516	183042	184028	175826	207449	204730	220012	212513	193915
HJkn0151	12-Methyltetradecanoic Acid	17798.1	11885.5	9543.3	14951.9	7904.05	16272.6	12316	11485.7	11576.1	15157.9	11159.3	11375	9669.42	13905.1	8908.3	16688.8	11781.2	6677.62	11310.3	10008.1	15397.5	11427.4	9885.83	12091.3	9962.76
HJkn0154	Tridecanedioic acid	1.56187e+06	1.78155e+06	1.87811e+06	1.84169e+06	2.06505e+06	2.05809e+06	2.26602e+06	2.09177e+06	2.11144e+06	2.07074e+06	2.06199e+06	2.06134e+06	1.94243e+06	2.06295e+06	1.96317e+06	2.02928e+06	1.86213e+06	1.84193e+06	1.8154e+06	1.81066e+06	1.84544e+06	2.00664e+06	1.97396e+06	1.81295e+06	1.87084e+06
HJkn0155	N-Acetyl-L-Tryptophan	36892.9	68124.5	72442.2	67376.6	50349.4	70771.6	42596.7	71554.3	83953.4	40846.4	63398.4	38427.4	63740.2	92606.9	43252.6	16469.8	45798.8	60472.3	55057.2	51141.8	74799.7	62860.4	78756.8	77449.6	51275.8
HJkn0156	Decenoyl sulfate	3.51411e+06	3.43652e+06	1.94502e+06	3.76807e+06	3.21899e+06	1.47663e+06	2.52573e+06	2.34051e+06	1.47906e+06	4.34633e+06	3.24195e+06	3.21755e+06	1.86822e+06	1.33986e+06	3.95274e+06	3.76448e+06	2.20441e+06	1.67345e+06	1.36582e+06	1.35868e+06	1.64723e+06	1.51325e+06	1.97487e+06	1.36372e+06	1.37964e+06
HJkn0157	Aloe-Emodin-9-Anthrone	317845	320783	315977	316665	344244	342138	343345	348903	366235	332483	328548	370362	371834	347347	328102	350427	312143	332873	306074	334826	326067	341753	337588	329004	323402
HJkn0158	Palmitic acid	60635.8	64351.3	66444.8	55241.4	62659.8	69835.4	65975.7	70409	70167.8	72966.6	68580.1	68607.8	54340.1	57938	59314.6	61893.7	65042.6	63345.4	68139.1	67742.9	63190.5	63973.6	61719.2	59427.9	61241.2
HJkn0160	D-Glucose 6-phosphate	4.03585e+06	3.84506e+06	3.85513e+06	3.80669e+06	4.02422e+06	4.15862e+06	3.28096e+06	3.56511e+06	4.089e+06	5.02373e+06	4.79352e+06	4.2543e+06	4.40293e+06	3.92578e+06	4.36651e+06	4.24649e+06	4.57848e+06	4.28041e+06	4.41602e+06	4.09721e+06	4.05041e+06	4.50859e+06	4.04818e+06	4.36385e+06	4.41248e+06
HJkn0161	D-Fructose 6-Phosphate	2.76413e+06	2.56899e+06	2.38238e+06	2.31917e+06	2.77168e+06	2.77178e+06	2.21462e+06	2.75139e+06	3.35478e+06	4.03704e+06	3.33886e+06	3.63443e+06	3.03919e+06	3.07897e+06	2.57355e+06	2.83534e+06	3.14194e+06	2.78966e+06	3.39712e+06	3.00942e+06	3.26762e+06	3.18534e+06	2.97381e+06	2.80893e+06	2.99888e+06
HJkn0162	Glucose-1-phosphate	4.28579e+06	3.62608e+06	3.35711e+06	3.63929e+06	3.85293e+06	3.99027e+06	4.12956e+06	3.47854e+06	3.98223e+06	5.1092e+06	4.68405e+06	3.9447e+06	4.15238e+06	4.63285e+06	3.93282e+06	4.1533e+06	4.09625e+06	4.098e+06	4.66547e+06	4.17872e+06	4.67053e+06	4.36593e+06	4.45262e+06	3.85157e+06	4.48257e+06
HJkn0163	Abscisic acid	44835.7	43866.2	45910.1	38523	30620.4	43714.4	35574.6	31633.1	56577.3	46000.3	53781.9	52862.7	47830	45221.8	42645.2	29124.2	41398.8	36793.2	30525.6	43601.5	33588.8	40308.8	30009.1	55448.1	41630.3
HJkn0165	9-(Arabinosyl)hypoxanthine	403215	430814	404961	490323	449969	365389	241808	448800	449673	426051	347007	333726	375805	345437	377505	191228	132853	332831	315448	289657	190598	374621	316386	231270	359175
HJkn0166	10-Heptadecenoic Acid	502036	694845	410660	326337	482444	582271	929136	716987	1.3423e+06	1.98258e+06	597203	763256	726708	843037	979779	754413	1.34512e+06	1.47879e+06	1.57553e+06	1.34364e+06	1.46414e+06	1.82284e+06	1.51236e+06	1.57302e+06	1.47934e+06
HJkn0167	Pinobanksin	479001	412513	421663	439945	435455	426979	401630	392669	489721	425233	437245	436501	511467	469248	430272	404837	393327	367898	366244	384326	380080	343884	343318	388996	369292
HJkn0168	Naringenin (5,7,4'-Trihydroxyflavanone)	463745	532056	388604	445119	494023	487250	430264	436532	452627	459471	429082	413148	457350	472228	427862	445325	423249	392525	365155	379229	386658	381246	367650	390408	390635
HJkn0170	Phloretin	1.73703e+06	2.01935e+06	1.76041e+06	1.84992e+06	1.9938e+06	1.941e+06	2.09813e+06	1.90113e+06	1.91175e+06	2.09945e+06	2.21975e+06	2.08497e+06	2.13759e+06	1.97696e+06	2.15477e+06	2.02534e+06	2.10341e+06	2.06125e+06	1.79808e+06	1.79054e+06	2.05921e+06	2.11657e+06	2.00905e+06	1.96381e+06	1.96215e+06
HJkn0171	Pantetheine	403698	664103	823386	853135	399286	553885	841744	354212	347918	920579	651638	700110	279520	726179	747327	730706	535025	431876	408313	300895	321947	382455	318050	272050	332684
HJkn0172	Crepenynic acid	371580	382773	335966	404294	385369	331001	371393	377330	370953	458148	415514	354186	356811	328707	346040	304934	340883	306443	342910	346685	346159	343760	349111	328854	307362
HJkn0173	α-Linolenic Acid	1.06503e+08	1.04867e+08	9.27138e+07	1.13632e+08	1.14876e+08	1.07051e+08	1.12072e+08	1.10301e+08	1.14029e+08	1.17032e+08	1.14086e+08	1.0105e+08	9.81028e+07	1.01497e+08	9.69043e+07	9.03073e+07	1.00451e+08	8.86027e+07	9.62315e+07	9.90394e+07	1.01401e+08	1.00523e+08	1.01163e+08	9.71842e+07	9.68377e+07
HJkn0174	γ-Linolenic Acid	1.13491e+08	1.23344e+08	1.11845e+08	1.25839e+08	1.30982e+08	1.19405e+08	1.31528e+08	1.28167e+08	1.3261e+08	1.35047e+08	1.33096e+08	1.13203e+08	1.11561e+08	1.12638e+08	1.13306e+08	1.01203e+08	1.11655e+08	1.07534e+08	1.17204e+08	1.16264e+08	1.19252e+08	1.15207e+08	1.1548e+08	1.12399e+08	1.06551e+08
HJkn0175	p-Coumaroylmalic acid	58084.1	54189.7	46968.8	82119.1	72736.2	70398.1	67962.9	129096	95041.8	50861.3	112003	98878.6	114067	98444.9	64736.1	83583.7	128524	98503.1	96351.9	108231	125468	132396	83037.5	112918	129460
HJkn0176	(9Z,11E)-Octadecadienoic acid	339343	357402	386482	377197	424266	388650	385338	395860	411545	484199	394244	446335	369936	391993	418887	296569	400672	372589	398132	403366	393950	386781	414303	370760	380180
HJkn0177	Linoleic acid	1.97085e+08	1.92267e+08	2.1084e+08	1.9917e+08	1.93599e+08	2.10599e+08	2.04197e+08	2.04343e+08	2.35891e+08	2.17055e+08	2.42367e+08	2.28782e+08	1.98555e+08	2.02164e+08	2.01948e+08	1.80078e+08	2.1416e+08	2.19373e+08	2.24479e+08	2.13314e+08	2.08607e+08	2.15006e+08	2.27975e+08	2.07671e+08	2.13699e+08
HJkn0178	11-Octadecanoic acid(Vaccenic acid)	1.78088e+07	1.73184e+07	1.70153e+07	1.98695e+07	1.83535e+07	1.91544e+07	1.97499e+07	2.03285e+07	1.93125e+07	1.963e+07	1.85592e+07	1.75712e+07	1.67204e+07	1.7225e+07	1.76092e+07	1.53468e+07	1.76322e+07	1.74007e+07	1.84014e+07	1.77737e+07	1.75195e+07	1.76093e+07	1.77609e+07	1.68935e+07	1.76531e+07
HJkn0179	Petroselinic acid	1.7178e+07	1.71239e+07	1.6227e+07	1.82131e+07	1.8943e+07	1.84168e+07	2.02383e+07	2.0317e+07	2.03182e+07	1.96345e+07	1.8923e+07	1.81105e+07	1.76352e+07	1.75816e+07	1.66367e+07	1.54819e+07	1.90313e+07	1.79497e+07	1.92134e+07	1.69827e+07	1.71912e+07	1.80384e+07	1.70612e+07	1.73679e+07	1.64347e+07
HJkn0181	Xanthosine	224135	269605	210381	215733	216216	203850	140751	234115	264941	249969	205985	215357	208299	178179	225149	152567	72114.4	220582	201122	204456	97153.6	199669	180097	90181.6	202052
HJkn0182	Stearic Acid	6.7389e+06	6.73367e+06	6.86255e+06	7.01745e+06	8.34605e+06	6.85222e+06	8.08215e+06	7.28452e+06	7.31475e+06	8.59534e+06	8.05065e+06	8.41312e+06	7.29262e+06	7.69554e+06	6.81905e+06	6.84474e+06	7.74998e+06	7.8669e+06	8.21334e+06	6.75064e+06	7.68575e+06	8.32828e+06	7.10688e+06	8.10591e+06	8.02128e+06
HJkn0183	Luteolin (5,7,3',4'-Tetrahydroxyflavone)	65024.5	42887.5	27517.4	43680.2	34181.6	55544.7	45885.3	38367.8	33579.7	43484.4	50393.4	47839.3	40194.2	35682.8	21447.9	36000.9	25378.8	44127.2	59890.2	33394.6	34620.4	52287	43408.7	40393.4	34038.4
HJkn0184	Salicin	514639	378492	367122	461498	557517	436076	518522	443644	572237	502590	461692	491756	699255	507964	407806	459497	460105	413942	419249	569954	647592	677015	452825	501639	679640
HJkn0185	4'-Demethyl-3,9-dihydropunctatin	8.18968e+06	8.42583e+06	8.04889e+06	7.59164e+06	8.22755e+06	8.0118e+06	7.91851e+06	7.87968e+06	8.19589e+06	8.48619e+06	8.78069e+06	8.49588e+06	8.94396e+06	8.96898e+06	8.89811e+06	8.66764e+06	7.78165e+06	7.79067e+06	7.73632e+06	7.53191e+06	8.1024e+06	8.43678e+06	7.64255e+06	7.84375e+06	7.64749e+06
HJkn0186	Hexadecanedioic acid	72100.9	81992.7	78797.6	82716.6	85382.4	79333.7	78299.6	71935.1	92865.5	87670.7	95227.8	104656	94633.8	105356	103646	103868	101091	114845	115690	115854	132596	116566	135098	121242	129595
HJkn0187	Aromadendrin (Dihydrokaempferol)	13314.6	15236.9	8934.92	16607.4	11201.4	19721.5	21713	20295.6	19774.4	21409	14242.4	17018.2	24646.5	21677.9	4970.46	6390.63	22420.6	25006.7	8522	18048.6	14850.3	16011.4	15491.7	13070.7	13070.2
HJkn0188	Eriodictyol (5,7,3',4'-Tetrahydroxyflavanone)	115864	142501	129495	133010	108172	125018	148298	123831	109817	118558	124848	117757	112189	129243	106293	138018	129083	131554	120574	121083	135961	114076	154049	104489	132869
HJkn0190	Tridecadienoyl sulfate	1.02122e+07	9.99205e+06	9.87068e+06	9.57926e+06	8.83385e+06	9.95312e+06	8.71924e+06	9.656e+06	9.6888e+06	1.0489e+07	1.04869e+07	1.0601e+07	1.10472e+07	1.10634e+07	9.94703e+06	1.08409e+07	1.03587e+07	9.85373e+06	1.03542e+07	1.02877e+07	9.991e+06	9.97583e+06	9.84292e+06	1.00652e+07	9.04878e+06
HJkn0191	Hydroxycaproic acid glucoside	1.48501e+07	2.21967e+07	2.6423e+07	2.36711e+07	1.59641e+07	2.17112e+07	2.42444e+07	1.54688e+07	1.67625e+07	2.60822e+07	1.87076e+07	2.14686e+07	1.61131e+07	2.31158e+07	2.20143e+07	1.93704e+07	1.64006e+07	1.57545e+07	1.47904e+07	1.53265e+07	1.69732e+07	1.46286e+07	1.43707e+07	1.44778e+07	1.41538e+07
HJkn0195	2R-hydroxy-9Z,12Z,15Z-octadecatrienoic acid	1.57619e+06	1.58261e+06	1.41573e+06	1.46389e+06	1.474e+06	1.34221e+06	1.4739e+06	1.45432e+06	1.5381e+06	1.4356e+06	1.33415e+06	1.48899e+06	1.19355e+06	1.17099e+06	1.21864e+06	1.20163e+06	1.1931e+06	1.29192e+06	1.20852e+06	1.21812e+06	1.19816e+06	1.16286e+06	1.19646e+06	1.13293e+06	1.17923e+06
HJkn0196	Machilusolide D	3.20457e+06	3.03232e+06	3.00935e+06	2.83162e+06	3.09581e+06	2.86639e+06	2.65577e+06	2.76489e+06	2.97573e+06	2.7157e+06	2.36957e+06	2.90325e+06	2.54236e+06	2.43379e+06	2.28637e+06	2.34704e+06	2.47711e+06	2.25947e+06	2.25513e+06	2.38918e+06	2.39259e+06	2.26478e+06	2.46896e+06	2.39682e+06	2.33822e+06
HJkn0197	Nordihydrocapsiate	2.64842e+06	2.78064e+06	2.60948e+06	2.80545e+06	2.75724e+06	2.65274e+06	2.76923e+06	2.6828e+06	2.81366e+06	2.74409e+06	2.63137e+06	2.79296e+06	2.7253e+06	2.74416e+06	2.82873e+06	2.73528e+06	2.61882e+06	2.48452e+06	2.51726e+06	2.65227e+06	2.65609e+06	2.67394e+06	2.54539e+06	2.61183e+06	2.59741e+06
HJkn0198	17-Hydroxylinolenic acid	6.96782e+06	7.3573e+06	7.24403e+06	7.01354e+06	7.01978e+06	7.24406e+06	7.41569e+06	7.45034e+06	7.35776e+06	6.92776e+06	7.18118e+06	6.89879e+06	6.28091e+06	6.07488e+06	5.95326e+06	6.04661e+06	6.0944e+06	6.67468e+06	6.17818e+06	6.10371e+06	6.09045e+06	6.15204e+06	6.28009e+06	6.10173e+06	5.82003e+06
HJkn0199	12,13-Epoxy-9-Octadecenoic Acid	1.42074e+06	1.25434e+06	1.26806e+06	1.28921e+06	1.25493e+06	1.25893e+06	1.37026e+06	1.33424e+06	1.2956e+06	1.27275e+06	1.43262e+06	1.40101e+06	1.20636e+06	1.05444e+06	1.1189e+06	1.10648e+06	1.10805e+06	1.16273e+06	1.18076e+06	1.22603e+06	1.20763e+06	1.16311e+06	1.16723e+06	1.11558e+06	1.0789e+06
HJkn0200	9(10)-EpOME;(9R,10S)-(12Z)-9,10-Epoxyoctadecenoic acid	1.56731e+06	1.47746e+06	1.46929e+06	1.41487e+06	1.43291e+06	1.53935e+06	1.48847e+06	1.53112e+06	1.4375e+06	1.54368e+06	1.48858e+06	1.52068e+06	1.31851e+06	1.26945e+06	1.25539e+06	1.24827e+06	1.2923e+06	1.32019e+06	1.24797e+06	1.32048e+06	1.29397e+06	1.33151e+06	1.31485e+06	1.30956e+06	1.29272e+06
HJkn0201	9S-Hydroxy-10E,12Z-octadecadienoic acid	1.75458e+07	1.68328e+07	1.75551e+07	1.76469e+07	1.70319e+07	1.76844e+07	1.80256e+07	1.78866e+07	1.87039e+07	1.85298e+07	1.81265e+07	1.70199e+07	1.59089e+07	1.60051e+07	1.64324e+07	1.60927e+07	1.59558e+07	1.61323e+07	1.66261e+07	1.64937e+07	1.62223e+07	1.57702e+07	1.60958e+07	1.57498e+07	1.55523e+07
HJkn0202	13(S)-HODE;13(S)-Hydroxyoctadeca-9Z,11E-dienoic acid	1.81572e+07	1.60519e+07	1.74214e+07	1.76725e+07	1.67925e+07	1.762e+07	1.85011e+07	1.66356e+07	1.85743e+07	1.8793e+07	1.83658e+07	1.83492e+07	1.57608e+07	1.62623e+07	1.57871e+07	1.53601e+07	1.52738e+07	1.65968e+07	1.66351e+07	1.64705e+07	1.60331e+07	1.6134e+07	1.59983e+07	1.62945e+07	1.61122e+07
HJkn0206	1-O-Salicyl-D-glucose	6.65538e+06	7.75803e+06	7.18749e+06	6.95333e+06	6.37394e+06	8.04142e+06	7.77318e+06	5.59552e+06	7.40313e+06	8.10458e+06	6.67319e+06	7.29226e+06	7.7975e+06	8.03637e+06	6.66517e+06	6.3671e+06	6.33449e+06	6.81939e+06	7.41282e+06	7.71059e+06	7.42377e+06	6.98995e+06	8.06489e+06	6.56039e+06	7.2666e+06
HJkn0207	Glucosyloxybenzoic acid	6.57448e+06	7.5575e+06	7.99314e+06	6.95985e+06	5.96354e+06	7.7868e+06	8.34049e+06	6.36134e+06	7.15412e+06	8.43869e+06	6.28666e+06	6.32455e+06	7.45546e+06	7.66348e+06	6.14046e+06	6.29479e+06	5.81213e+06	6.47616e+06	7.41261e+06	8.11625e+06	7.78977e+06	6.8911e+06	7.89966e+06	6.71733e+06	6.85388e+06
HJkn0208	4-O-Glucosyl-4-hydroxybenzoic acid	6.61074e+06	7.53928e+06	8.26033e+06	5.69952e+06	6.46774e+06	8.13421e+06	9.03011e+06	6.35011e+06	7.57077e+06	8.28596e+06	6.19973e+06	6.61362e+06	7.85758e+06	8.00162e+06	6.31362e+06	6.30409e+06	6.06201e+06	6.57129e+06	7.18536e+06	7.99272e+06	7.85942e+06	7.34355e+06	7.67958e+06	6.70292e+06	6.93638e+06
HJkn0209	Diosmetin (5,7,3'-Trihydroxy-4'-methoxyflavone)	4.82714e+06	4.84126e+06	4.53795e+06	4.71082e+06	4.53541e+06	4.77738e+06	4.8315e+06	4.78711e+06	4.89091e+06	5.1659e+06	4.79345e+06	4.87418e+06	4.9798e+06	4.93121e+06	4.50271e+06	4.99444e+06	4.57834e+06	4.43358e+06	4.9131e+06	4.65519e+06	4.96282e+06	4.75332e+06	4.77492e+06	4.50427e+06	4.604e+06
HJkn0210	5,7,2'-Trhiyroxy-8-methoxyflavone	4.99663e+06	5.10584e+06	5.06999e+06	4.91298e+06	4.51995e+06	5.27636e+06	5.14599e+06	4.89596e+06	5.31852e+06	5.45016e+06	5.23055e+06	5.27949e+06	5.13271e+06	5.46904e+06	4.64861e+06	5.07237e+06	4.88068e+06	4.80758e+06	5.08746e+06	4.90132e+06	4.93865e+06	4.97247e+06	4.97495e+06	4.99663e+06	4.67182e+06
HJkn0211	Hesperetin	80887.4	77888.6	75719.7	73198	67165.7	86203.3	82426.6	89314.7	79674.7	101714	67931.4	85634	83868.3	86033.1	86374.5	71931.3	88882.2	77841.6	76305.8	67152.1	81323.8	78583.9	81363	78347.2	82711.5
HJkn0212	Glutathione reduced form	2.12882e+06	2.42028e+06	2.03365e+06	1.58875e+06	1.82324e+06	1.86585e+06	1.92574e+06	1.86636e+06	2.44746e+06	2.58503e+06	1.56607e+06	2.74177e+06	1.52739e+06	2.56503e+06	2.31764e+06	2.15433e+06	2.15218e+06	1.48316e+06	3.37418e+06	1.4991e+06	1.73456e+06	1.26086e+06	3.1818e+06	1.34075e+06	2.6928e+06
HJkn0216	Feruloylmalic acid	13192.7	42314.7	34127.6	23215.8	16418.7	13392	20657.3	27888.2	12834.2	44177.8	34105.1	27517.2	19346.3	44694.7	20659.9	18974.5	22675.2	14302.9	14428.5	19421.4	65183.3	22093	15694	51134	41451.1
HJkn0217	9-Hydroperoxy-10E,12,15Z-octadecatrienoic acid	162696	151956	153383	168049	176095	159240	152541	166576	155150	174549	149260	167242	167768	150334	147040	154352	142005	122712	133027	146363	136248	138446	135366	138365	158518
HJkn0218	13(s)-hydroperoxy-(9z,11e,15z)-octadecatrienoic acid	3.21982e+06	2.0956e+06	2.8212e+06	1.94041e+06	3.01596e+06	2.59056e+06	2.91631e+06	2.73694e+06	3.28443e+06	3.15947e+06	2.52191e+06	2.6502e+06	2.3458e+06	2.39074e+06	2.58537e+06	2.0518e+06	2.16786e+06	2.13378e+06	2.37805e+06	2.86766e+06	2.84105e+06	2.41191e+06	2.7442e+06	2.23824e+06	2.68468e+06
HJkn0219	9-Hydroxy-12-oxo-10(E),15(Z)-octadecadienoic acid	176832	143229	138832	146419	143651	135833	153303	125781	125116	110434	101884	110479	97266.5	92929.1	79188.7	86000.2	81796.7	70858.3	76667.2	93089.3	74650.1	68250.8	73815.7	68811.7	65001.7
HJkn0220	Eicosenoic acid	1.17507e+07	1.10335e+07	9.66443e+06	1.07502e+07	1.05267e+07	1.12324e+07	1.13093e+07	1.05347e+07	1.0171e+07	1.25869e+07	1.12203e+07	1.06787e+07	9.86459e+06	9.72046e+06	9.4706e+06	1.03135e+07	1.13365e+07	1.15845e+07	1.13163e+07	1.10587e+07	1.18742e+07	1.21007e+07	1.13656e+07	1.12083e+07	1.10584e+07
HJkn0226	7S,8S-DiHODE; (9Z,12Z)-(7S,8S)-Dihydroxyoctadeca-9,12-dienoic acid	404943	427875	418162	395515	414363	386254	421190	405790	376467	415108	386259	405381	349419	352116	357408	338459	363313	346154	366132	367370	346267	367672	348345	334780	355394
HJkn0227	Arachidic acid	2.08374e+07	2.13987e+07	2.13568e+07	2.4199e+07	2.4421e+07	2.33809e+07	2.53909e+07	2.29847e+07	2.481e+07	2.4601e+07	2.58018e+07	2.3368e+07	2.15847e+07	2.16622e+07	2.19829e+07	2.12515e+07	2.3189e+07	2.43578e+07	2.32142e+07	2.32748e+07	2.44079e+07	2.38008e+07	2.38864e+07	2.26061e+07	2.19973e+07
HJkn0228	(3R)-5,7-Dihydroxy-6,8-dimethyl-3-(4'-hydroxybenzyl)-chromone-4-one	1.66609e+08	1.64799e+08	1.72196e+08	1.75374e+08	1.75122e+08	1.7709e+08	1.78065e+08	1.75488e+08	1.79948e+08	1.88349e+08	1.71601e+08	1.84982e+08	1.92627e+08	1.98318e+08	1.92285e+08	1.86822e+08	1.777e+08	1.84644e+08	1.72648e+08	1.81324e+08	1.78369e+08	1.91008e+08	1.80287e+08	1.78971e+08	1.79195e+08
HJkn0229	4',5,7-trihydroxy-6,8-dimethylhomoisoflavanone	1.6899e+08	1.64179e+08	1.74828e+08	1.6957e+08	1.71702e+08	1.81052e+08	1.75612e+08	1.82349e+08	1.78374e+08	1.92133e+08	1.86041e+08	1.8651e+08	1.91382e+08	1.96571e+08	1.86839e+08	1.91079e+08	1.81122e+08	1.76958e+08	1.84574e+08	1.84125e+08	1.84246e+08	1.8484e+08	1.84067e+08	1.85445e+08	1.76934e+08
HJkn0230	12,13-DHOME; (9Z)-12,13-Dihydroxyoctadec-9-enoic acid	45073.3	47437.3	50057.7	47978	45240.8	49763.6	48385.5	51153.6	51168.6	52699.8	47705.9	52001.8	42772.1	41612	39092.9	45769.1	40097.9	43553.1	46244.9	41155.1	42841.9	41864.8	42451.5	41327.4	40819.6
HJkn0231	Hydroxy ricinoleic acid	752076	642257	752004	679747	720026	701482	696132	702179	660789	687745	651760	691351	645092	702625	629158	658727	577657	587023	564147	589136	604916	597987	613065	587352	584842
HJkn0234	5-hydroxy-7-methoxyl-3-(2',4'-dihydroxybenzyl)-chroman-4-one	499414	459901	500982	484404	492111	441074	442911	495878	489002	519707	467222	508467	510715	503620	486817	538315	527696	436859	480868	445107	505226	438644	477363	490495	458611
HJkn0235	Protocatechuic acid-4-O-glucoside	2.04615e+07	2.00496e+07	1.83704e+07	1.83942e+07	2.05974e+07	2.54929e+07	2.73827e+07	2.41893e+07	2.63619e+07	2.95082e+07	2.88246e+07	2.769e+07	2.85944e+07	3.13468e+07	3.23949e+07	2.90885e+07	2.31746e+07	2.97858e+07	2.96931e+07	2.92355e+07	2.61824e+07	3.08627e+07	3.0346e+07	2.88948e+07	2.89691e+07
HJkn0236	Odoratumone B	3.00648e+06	2.91839e+06	2.84515e+06	2.98965e+06	3.01209e+06	2.99722e+06	2.9357e+06	3.1158e+06	3.12636e+06	3.2631e+06	3.33945e+06	3.25115e+06	3.27274e+06	3.32321e+06	3.31445e+06	3.36395e+06	3.04362e+06	3.00367e+06	3.06804e+06	3.30946e+06	3.17601e+06	3.14572e+06	3.18999e+06	3.28286e+06	2.8975e+06
HJkn0237	1-O-Gentisoyl-D-glucoside	7.91655e+06	8.44976e+06	8.11705e+06	8.02253e+06	7.83344e+06	1.01139e+07	9.19933e+06	8.02047e+06	8.52562e+06	9.15804e+06	9.61483e+06	9.5602e+06	9.56888e+06	9.23068e+06	1.13607e+07	1.11144e+07	9.3377e+06	1.07433e+07	1.0589e+07	1.08384e+07	1.06438e+07	1.07744e+07	9.42891e+06	1.15604e+07	1.07043e+07
HJkn0238	(3S)-5,7-dihydroxy-3-(2'-hydroxy-4'-methoxybenzyl)-chroman-4-one	3.13102e+06	3.06869e+06	2.92171e+06	2.7691e+06	3.15615e+06	2.94497e+06	3.0812e+06	2.9807e+06	3.18035e+06	3.24093e+06	3.25789e+06	3.08035e+06	3.38698e+06	3.29041e+06	3.06214e+06	3.12064e+06	2.94423e+06	2.93218e+06	2.97856e+06	3.04743e+06	2.94149e+06	3.08763e+06	3.02026e+06	2.85021e+06	2.93218e+06
HJkn0239	(3R)-5,7-Dihydroxy-8-methyl-3-(2',4'-dihydroxybenzyl)-chroma-4-one	5.79743e+07	5.3778e+07	5.31765e+07	5.18781e+07	5.41574e+07	5.18498e+07	5.47359e+07	5.39104e+07	5.72834e+07	5.81693e+07	6.02092e+07	5.68385e+07	6.09799e+07	5.95299e+07	5.35205e+07	5.41368e+07	5.3422e+07	5.22429e+07	5.20032e+07	5.51712e+07	5.54446e+07	5.45402e+07	5.35038e+07	5.38349e+07	5.15859e+07
HJkn0242	Raspberryketone glucoside	1.17559e+06	3.72817e+06	1.14445e+06	989885	2.02619e+06	1.79737e+06	2.16192e+06	2.30481e+06	955523	1.61256e+06	2.44567e+06	1.60087e+06	2.85903e+06	2.30969e+06	2.32153e+06	2.05028e+06	2.31069e+06	2.25143e+06	1.59884e+06	1.79724e+06	1.87114e+06	2.39514e+06	2.26453e+06	1.65146e+06	2.22349e+06
HJkn0243	(2E)-3-[4-(β-D-glucopyranoside)-phenylacrylic]-acid	8.18841e+06	6.64533e+06	6.18371e+06	5.12204e+06	6.66245e+06	8.00221e+06	6.5407e+06	6.38565e+06	7.77792e+06	6.37694e+06	8.0543e+06	7.20406e+06	8.15501e+06	5.94048e+06	7.3231e+06	7.54815e+06	6.82151e+06	8.15764e+06	7.30772e+06	7.85657e+06	6.54178e+06	8.23363e+06	7.57563e+06	7.77232e+06	7.91967e+06
HJkn0244	p-Coumaroyl-β-D-glucose	581907	598299	359391	363103	447499	272643	376133	548732	315212	367228	608699	678439	394270	260795	617119	441621	608641	581075	524085	477977	309402	502243	312297	528074	477046
HJkn0245	1-O-p-Coumaroyl-β-D-glucose	4.53515e+07	3.64502e+07	4.12324e+07	3.32042e+07	3.66692e+07	3.83235e+07	3.66407e+07	4.47161e+07	4.9053e+07	3.74005e+07	4.39109e+07	4.49105e+07	4.72342e+07	3.35953e+07	4.6975e+07	4.25352e+07	4.59621e+07	4.76401e+07	4.63356e+07	4.04842e+07	4.0168e+07	4.94538e+07	4.25714e+07	4.40605e+07	4.66865e+07
HJkn0247	Androsin	4.94036e+06	4.72459e+06	4.2889e+06	4.13843e+06	4.52828e+06	3.86053e+06	4.47328e+06	4.35635e+06	4.40134e+06	4.38643e+06	5.13489e+06	4.86743e+06	4.49045e+06	4.02895e+06	5.03465e+06	4.7928e+06	4.58891e+06	4.59046e+06	4.83499e+06	4.59038e+06	3.98095e+06	4.75195e+06	3.99753e+06	4.82758e+06	4.64966e+06
HJkn0248	9,12,13-Trihydroxy-10,15-octadecadienoic acid	64628.4	84059.1	114815	92337	123548	74251.7	72660.4	69840.9	91472.1	79447.3	73495.7	117135	75432.4	84597.5	113117	112907	104594	97261.7	117529	62711.9	55988	115819	65966.9	57453	63960.3
HJkn0251	3-O-Acetylhamayne	1.10112e+06	1.12888e+06	2.00066e+06	1.06546e+06	1.38965e+06	1.65782e+06	1.6632e+06	1.73622e+06	1.59239e+06	955559	983793	981398	1.24145e+06	1.81213e+06	922898	870358	869346	784885	873728	1.22841e+06	1.55935e+06	1.23421e+06	1.74741e+06	1.39111e+06	1.35219e+06
HJkn0252	Methoxysalicylic acid glucoside	4.12568e+07	3.47366e+07	3.68082e+07	3.5931e+07	3.88675e+07	3.46892e+07	3.8072e+07	3.87172e+07	4.02267e+07	4.06556e+07	3.60373e+07	3.83114e+07	3.40462e+07	3.64135e+07	3.57847e+07	3.00754e+07	2.61587e+07	3.23926e+07	3.31329e+07	3.48103e+07	2.93579e+07	3.50356e+07	3.57545e+07	2.88132e+07	3.25981e+07
HJkn0253	Polygonatone C	1.89383e+08	1.84639e+08	1.8319e+08	1.82194e+08	1.78623e+08	1.98901e+08	1.72797e+08	1.94534e+08	2.01789e+08	2.00068e+08	1.78206e+08	1.95739e+08	2.06431e+08	1.98746e+08	2.00353e+08	1.93434e+08	1.85075e+08	1.91364e+08	1.84833e+08	1.94142e+08	1.87565e+08	1.79017e+08	2.04645e+08	1.82513e+08	1.87045e+08
HJkn0255	9,10-Dihydroxy-12,13-epoxyoctadecanoic acid	176591	193786	173313	144824	170684	162379	169655	136358	189730	189675	152795	156281	158695	135550	145519	156394	133452	162531	130491	150195	142457	119533	132086	139718	119250
HJkn0256	9,10,11-Trihydroxy-12-octadecenoic acid	527276	522092	569360	469378	523170	584774	520227	487650	557893	559701	565862	566168	524378	498233	531079	509362	484775	466454	479585	502038	472774	454451	467145	421558	482976
HJkn0257	9,12,13-Trihydroxy-10-Octadecenoic Acid	7.70293e+06	7.31369e+06	7.24485e+06	7.65248e+06	7.34771e+06	7.25347e+06	7.86862e+06	7.35567e+06	7.82332e+06	7.90222e+06	7.64514e+06	7.82489e+06	7.70026e+06	7.72327e+06	7.63754e+06	7.3159e+06	7.00033e+06	6.67833e+06	6.7407e+06	7.26776e+06	7.09586e+06	7.03159e+06	7.02983e+06	7.05353e+06	7.2012e+06
HJkn0258	9,10,13-Trihydroxy-11-Octadecenoic Acid	8.04344e+06	7.71254e+06	7.59109e+06	7.38063e+06	7.33694e+06	7.55981e+06	7.94406e+06	7.67793e+06	7.83868e+06	7.89476e+06	7.62512e+06	7.87801e+06	7.80408e+06	7.40095e+06	7.53655e+06	7.30463e+06	7.20718e+06	6.52382e+06	6.82841e+06	6.98507e+06	7.24248e+06	7.62295e+06	7.10005e+06	6.94609e+06	6.95846e+06
HJkn0262	1-(sn-Glycero-3-phospho)-1D-myo-inositol	835469	964053	667937	702692	787070	849765	328176	821783	936451	839905	863351	932911	1.03678e+06	1.17101e+06	1.00063e+06	636867	591131	801188	940316	757242	207639	1.13895e+06	1.20133e+06	208741	1.0654e+06
HJkn0264	3-O-p-Coumaroylquinic acid	180608	160439	136454	171455	211059	101988	102747	254399	154293	138454	165954	201767	285237	144160	172826	161676	219447	248842	276882	211434	210263	230458	198504	232313	252495
HJkn0265	p-Coumaroylquinic acid	858273	665562	558509	661631	828847	682962	517218	888567	773258	593050	803943	890406	780806	447265	991106	927200	943138	970613	843117	847962	764475	860555	679462	756387	886041
HJkn0270	Caffeoyl-D-glucose	1.72611e+06	1.24587e+06	1.4581e+06	1.41181e+06	2.21176e+06	2.3317e+06	2.03076e+06	1.7647e+06	2.22877e+06	1.50891e+06	1.3413e+06	1.41997e+06	2.53097e+06	2.46668e+06	1.34913e+06	1.23019e+06	1.50501e+06	1.7225e+06	1.59798e+06	2.05803e+06	2.40296e+06	2.18589e+06	2.80398e+06	2.00012e+06	1.90694e+06
HJkn0271	Melibiose	7.71536e+06	6.07065e+06	6.40579e+06	6.02967e+06	6.72437e+06	6.36891e+06	4.7878e+06	5.61759e+06	7.86256e+06	4.7899e+06	4.89509e+06	4.54311e+06	2.97922e+06	3.31734e+06	2.81217e+06	3.34919e+06	4.73743e+06	5.19825e+06	3.8264e+06	5.2187e+06	4.91269e+06	3.94677e+06	3.73755e+06	4.41534e+06	3.98469e+06
HJkn0272	D-Trehalose	1.09049e+07	1.0036e+07	9.84258e+06	1.02368e+07	6.53527e+06	8.96728e+06	7.67938e+06	8.92432e+06	9.22057e+06	8.9185e+06	8.25878e+06	5.13404e+06	5.07923e+06	8.53603e+06	5.47458e+06	5.08748e+06	6.87388e+06	6.78661e+06	7.88214e+06	9.69817e+06	1.07372e+07	5.55481e+06	5.53275e+06	7.0024e+06	6.99933e+06
HJkn0273	D-Sucrose	1.69793e+07	1.30363e+07	1.57002e+07	1.35889e+07	1.32234e+07	1.48718e+07	1.13049e+07	1.60558e+07	1.55486e+07	1.3465e+07	1.06108e+07	9.3585e+06	7.13217e+06	6.92499e+06	7.84875e+06	7.84997e+06	1.25475e+07	1.09364e+07	8.49216e+06	1.29266e+07	1.3904e+07	1.08241e+07	9.13695e+06	9.48583e+06	9.82777e+06
HJkn0274	D-Maltose	2.59499e+07	2.86757e+07	2.41369e+07	2.58345e+07	2.59322e+07	2.78223e+07	2.94225e+07	2.79157e+07	3.15391e+07	2.52996e+07	2.32853e+07	2.37286e+07	1.6468e+07	1.89766e+07	2.16622e+07	2.623e+07	1.86887e+07	2.24604e+07	2.59056e+07	2.35563e+07	3.42211e+07	2.38089e+07	1.97406e+07	3.12983e+07	2.22387e+07
HJkn0275	Lactobiose	1.97844e+07	2.21755e+07	1.36593e+07	1.69642e+07	1.92942e+07	2.13161e+07	1.66806e+07	1.86078e+07	2.10507e+07	1.64751e+07	1.39058e+07	1.17393e+07	9.34477e+06	1.12903e+07	9.38829e+06	1.27829e+07	1.47249e+07	1.53164e+07	1.12535e+07	1.49523e+07	1.66701e+07	1.61924e+07	1.36704e+07	1.51801e+07	9.67267e+06
HJkn0276	D-Lactulose	1.88405e+07	1.73789e+07	1.50541e+07	1.92585e+07	1.65026e+07	1.88709e+07	1.31136e+07	1.98567e+07	19367185	1.74428e+07	1.52678e+07	1.27699e+07	9.39242e+06	9.90751e+06	7.99589e+06	1.15299e+07	1.58918e+07	1.47936e+07	1.07091e+07	2.1805e+07	1.64461e+07	1.22106e+07	1.02228e+07	1.72717e+07	1.11686e+07
HJkn0277	Isomaltulose	2.03654e+07	1.85982e+07	1.75684e+07	2.12329e+07	2.00495e+07	1.87011e+07	1.61475e+07	1.69258e+07	2.28885e+07	1.80414e+07	1.42996e+07	1.2226e+07	8.02668e+06	1.41184e+07	9.28778e+06	9.09116e+06	9.79373e+06	1.79012e+07	1.17687e+07	2.11127e+07	1.86511e+07	2.00259e+07	1.11787e+07	1.52706e+07	1.30716e+07
HJkn0278	Galactinol	3.39166e+07	3.16928e+07	2.62095e+07	2.99335e+07	2.90602e+07	2.86818e+07	2.83495e+07	2.66784e+07	3.81086e+07	2.71414e+07	2.11518e+07	1.66044e+07	1.56576e+07	1.52123e+07	1.85941e+07	1.87581e+07	2.01792e+07	2.16772e+07	1.8122e+07	2.30084e+07	2.32704e+07	2.1593e+07	1.71612e+07	1.91724e+07	1.60193e+07
HJkn0283	Chlorogenic acid	52809.4	122019	74988.3	63268.5	25527.8	61225	56132.2	52768.4	32624.5	57265.7	84617.6	40343.3	81846.6	86916.7	65284.3	78550.3	91251.1	48495.4	82900.2	41419.3	34754.8	45005	37772.1	20783.6	55631.2
HJkn0285	Ferulic acid-4-O-glucoside	1.42096e+06	1.20623e+06	669916	1.04865e+06	1.43615e+06	808000	307803	1.45959e+06	1.21978e+06	384335	1.64044e+06	1.53708e+06	1.2021e+06	492043	1.34309e+06	1.26488e+06	1.25861e+06	1.42414e+06	1.37068e+06	1.21057e+06	907038	1.55273e+06	1.02759e+06	1.19616e+06	1.37218e+06
HJkn0287	Feruloyl-D-Glucose	3.37358e+06	2.90049e+06	2.75195e+06	2.45014e+06	3.80338e+06	3.24153e+06	2.80238e+06	3.56327e+06	4.12375e+06	2.68872e+06	3.75803e+06	2.89555e+06	3.44154e+06	2.5824e+06	3.27356e+06	2.83741e+06	3.17355e+06	3.3724e+06	3.48518e+06	3.52505e+06	2.87245e+06	3.6039e+06	3.5992e+06	3.51807e+06	3.98579e+06
HJkn0288	5-hydroxy-3-(2-hydroxy-4-methoxybenzyl)-7-methoxy-6,8-dimethylchroman-4-one	1.27068e+06	1.19336e+06	1.01039e+06	1.12722e+06	1.10541e+06	1.08862e+06	1.01979e+06	1.11181e+06	1.07234e+06	1.08179e+06	1.00934e+06	1.02825e+06	915522	980443	911688	868313	929391	911063	956433	959496	896448	927150	948382	904474	903275
HJkn0289	Pinoresinol	630829	473243	509541	579265	538510	589448	636208	462412	451631	568949	482028	445568	450414	394748	489492	488758	410314	491546	429865	455686	442921	417230	501056	438521	479277
HJkn0290	Epipinoresinol	662224	529947	659045	671513	493087	667188	637766	492589	608819	621164	533669	532314	515478	418163	446440	539649	433290	452089	433349	500451	495388	512567	614339	546910	465570
HJkn0291	Ophiopogonanone E	61220.2	68163.7	71740.7	65502	62077.3	50595.2	58834.6	65071.6	63743.9	64219.3	73376.4	57261.1	51679.9	61419	73726.6	64137.1	64142.6	62569.6	51828.6	66198.7	72968.3	66725.5	64864.5	64084.5	57131.2
HJkn0292	Glucosyringic Acid	2.71375e+07	2.99924e+07	2.85104e+07	2.76837e+07	2.44656e+07	2.81823e+07	3.18192e+07	2.34463e+07	2.53255e+07	2.83894e+07	2.46826e+07	2.72711e+07	2.71406e+07	2.82212e+07	2.39051e+07	2.26407e+07	2.1992e+07	2.6111e+07	2.60897e+07	2.6298e+07	2.35171e+07	2.33219e+07	2.76064e+07	2.25135e+07	2.62165e+07
HJkn0294	Trihydroxycinnamoylquinic acid	304017	183855	182714	226960	372463	266469	150484	404029	357361	167225	311517	315556	441704	248308	237724	282063	313122	297623	313787	380202	301614	372323	235089	356331	337250
HJkn0295	4,7,9,9'-Tetrahydroxy-3,3'-dimethoxy-8-O-4'-neolignan	689882	447212	633998	378276	776557	848101	485846	852561	925400	365746	531492	551442	751922	784521	368546	444017	497648	385584	559459	764851	748232	799871	1.00472e+06	780607	730817
HJkn0297	1-O-Sinapoyl-D-glucose	2.43092e+07	2.50285e+07	2.01046e+07	2.35172e+07	2.13198e+07	1.59932e+07	1.62312e+07	2.14888e+07	1.8382e+07	1.82594e+07	2.48035e+07	2.63401e+07	1.90664e+07	1.21364e+07	2.3388e+07	2.06575e+07	2.20043e+07	2.44035e+07	2.07798e+07	2.07108e+07	1.73631e+07	2.46091e+07	1.79692e+07	2.08049e+07	2.42561e+07
HJkn0298	4-O-Glucosyl-sinapate	2.36887e+07	2.43134e+07	2.05649e+07	2.24181e+07	2.25089e+07	1.58277e+07	1.63641e+07	2.05714e+07	1.9796e+07	2.02326e+07	2.49236e+07	2.42995e+07	1.95414e+07	1.27693e+07	1.98382e+07	2.20941e+07	2.34263e+07	2.49657e+07	2.04997e+07	2.17457e+07	1.70571e+07	2.32391e+07	1.87474e+07	2.16187e+07	2.30763e+07
HJkn0300	Majoroside	2.7429e+07	2.8673e+07	1.57028e+07	2.89117e+07	2.58649e+07	1.46767e+07	1.62753e+07	2.49631e+07	1.92272e+07	1.74456e+07	2.98858e+07	2.97625e+07	2.40477e+07	1.34973e+07	2.73584e+07	2.78665e+07	2.89237e+07	3.11548e+07	2.87872e+07	2.59428e+07	2.06551e+07	2.78549e+07	2.07716e+07	2.6092e+07	2.40863e+07
HJkn0302	Lirioresinol A	5.83213e+06	4.82824e+06	6.94444e+06	6.94279e+06	6.49571e+06	6.97803e+06	6.58564e+06	6.33231e+06	6.53882e+06	7.16629e+06	5.98164e+06	5.56904e+06	5.53343e+06	5.0752e+06	4.67293e+06	5.58276e+06	5.10661e+06	5.8948e+06	5.73477e+06	5.61796e+06	5.86073e+06	5.67844e+06	5.27903e+06	5.27287e+06	5.5299e+06
HJkn0303	Syringaresinol	1.12303e+06	755375	1.09031e+06	1.19971e+06	1.1402e+06	1.10664e+06	1.14958e+06	1.12315e+06	1.07048e+06	1.21471e+06	1.12472e+06	816234	855674	762704	775857	859683	840393	961786	878603	953057	942525	898724	850055	848721	907189
HJkn0309	Benzyl-β-gentiobioside	4.3404e+06	5.04786e+06	6.6025e+06	5.13527e+06	4.20146e+06	6.92138e+06	6.00651e+06	3.73175e+06	5.96389e+06	2.32608e+06	4.09519e+06	4.40104e+06	4.66252e+06	5.91357e+06	4.52361e+06	3.66075e+06	3.66182e+06	3.16928e+06	3.31787e+06	4.3738e+06	4.62412e+06	3.06894e+06	4.7658e+06	3.70884e+06	3.68277e+06
HJkn0310	Benzyl-(2''-O-glucosyl)glucoside	4.19586e+06	5.18623e+06	6.21636e+06	5.62149e+06	4.53348e+06	6.44822e+06	7.43172e+06	4.22425e+06	5.80095e+06	3.10492e+06	4.28801e+06	4.10575e+06	4.56962e+06	5.99344e+06	4.20245e+06	3.74118e+06	3.90344e+06	3.60201e+06	3.6233e+06	3.88566e+06	5.2232e+06	3.7568e+06	5.15919e+06	3.9306e+06	3.88791e+06
HJkn0315	Phloretin-4'-O-glucoside (Trilobatin)	272062	597383	561595	488436	291150	435384	736419	284784	251929	562615	520919	449549	264889	493456	549765	533144	451905	523683	404137	306440	274423	237195	338903	210296	295906
HJkn0316	Phloretin-2'-O-glucoside (Phlorizin)	438027	433649	392189	415377	440210	446761	282425	418866	404443	451985	435509	443127	366812	344175	385490	414426	480865	404752	427937	459926	336718	359786	280580	336259	420032
HJkn0317	Catechin gallate	53828.5	56717.8	84873.6	37271.3	63417	88459.6	99220.7	63825.7	76798.4	70065.3	43225.5	52535.5	58733.3	93763.7	78351.2	70767.1	56144.6	39638	48820.1	37687.3	50763.7	40559.1	77010.5	59121.6	61156.4
HJkn0318	Epicatechin gallate	35800.4	21002.1	70922.1	71089.5	66540.3	91341.3	74190.5	74488.6	78075	69041.7	33197.5	33266.7	47890.1	74788.5	43201.4	52594.8	56206	23309.7	64157.9	47801.2	42400.8	34521.7	74726.7	82474.7	38697.2
HJkn0319	Trifolirhizin (Maackiain-3-O-glucoside)	2.59183e+06	3.31673e+06	3.41418e+06	3.56752e+06	3.46951e+06	3.54543e+06	3.28646e+06	3.32975e+06	3.62072e+06	3.73081e+06	3.55111e+06	3.34583e+06	3.78543e+06	3.49703e+06	3.68179e+06	3.84258e+06	3.77652e+06	3.59691e+06	3.62913e+06	3.87152e+06	3.97011e+06	3.90564e+06	3.67173e+06	3.67871e+06	3.8381e+06
HJkn0324	Quercetin-7-O-glucoside	319135	447484	396219	564465	365233	358732	443518	336265	270851	384284	355416	474819	283649	341216	456185	394728	376095	565439	365826	372941	251625	272079	310888	301913	356036
HJkn0325	Quercetin-4'-O-glucoside (Spiraeoside)	873534	1.37157e+06	1.07401e+06	1.45662e+06	880007	1.34421e+06	1.32909e+06	888941	940477	1.35133e+06	1.06305e+06	1.23206e+06	972345	978139	1.42268e+06	1.44553e+06	1.3058e+06	1.49853e+06	1.33892e+06	1.08857e+06	967605	1.34138e+06	979845	1.4431e+06	1.20726e+06
HJkn0326	Hesperetin-5-O-glucoside	678810	1.24183e+06	1.08297e+06	1.25715e+06	916977	895371	1.30869e+06	1.11009e+06	1.14867e+06	1.27748e+06	967209	1.30526e+06	1.06523e+06	1.01963e+06	1.34426e+06	1.28309e+06	1.11745e+06	1.36473e+06	1.18175e+06	1.01689e+06	946802	1.06635e+06	926784	1.02759e+06	977793
HJkn0327	Quercetin-3-O-glucoside (Isoquercitrin)	312497	376113	193080	412003	358313	183840	231505	323482	256423	417377	360009	424934	328803	239748	467336	530180	458593	457223	530480	384767	388185	456923	333206	475062	478238
HJkn0328	Quercetin-3-O-galactoside (Hyperin)	448989	540281	275603	650448	369048	281137	314382	390352	358981	493324	780302	583454	489098	352104	572381	727456	719850	609037	622479	532728	596249	600125	400365	622974	656325
HJkn0329	6-Hydroxyluteolin 5-glucoside	128385	191114	108200	198045	116719	198725	286160	146610	54369.3	287121	94589.1	123578	179475	154399	180243	204130	215752	239715	177906	141568	127283	96614.2	103338	203736	126948
HJkn0330	N-(4-O-(Glucosyl)-E-feruloyl)-tyramine	4.61583e+06	4.68636e+06	2.61431e+06	4.1119e+06	5.38436e+06	3.50127e+06	1.94742e+06	5.67871e+06	5.08486e+06	3.69586e+06	5.79361e+06	6.02396e+06	6.18868e+06	4.29497e+06	4.38573e+06	5.25201e+06	6.74079e+06	5.37739e+06	6.77373e+06	6.82034e+06	5.92884e+06	6.554e+06	5.86504e+06	6.84109e+06	7.43972e+06
HJkn0336	D-Melezitose	879135	963976	1.14967e+06	999157	1.05147e+06	1.02995e+06	1.13936e+06	962020	1.05065e+06	1.18651e+06	1.11349e+06	1.3983e+06	1.08057e+06	1.15173e+06	1.07389e+06	618232	1.23377e+06	1.07118e+06	1.22279e+06	1.28276e+06	1.24041e+06	1.19185e+06	1.39798e+06	950951	1.21203e+06
HJkn0339	Pinoresinol-4-O-glucoside	173937	134902	178021	230147	163318	144279	123633	137229	176281	101028	255061	173457	138389	134011	156035	111679	80916.3	163063	133202	216679	108584	115534	122076	155101	192199
HJkn0345	Quercetin-3-O-(6''-malonyl)galactoside	75794.8	99644.6	87841.7	66597.8	56835	102309	52836.4	109724	51489.3	69305.9	56095.8	81456.5	43030.9	94204.8	67097.8	63739.4	33546.7	108637	80850.5	41489.3	69624.1	46962.7	15858.4	32436.2	113929
HJkn0347	5'-Methoxyisolariciresinol-9'-O-glucoside	7.54931e+06	7.64903e+06	1.19656e+07	9.66781e+06	7.64774e+06	1.04552e+07	1.16815e+07	8.2151e+06	1.10308e+07	1.1331e+07	7.48309e+06	9.13119e+06	9.4577e+06	1.10888e+07	7.55307e+06	8.08801e+06	7.18851e+06	7.32172e+06	6.71145e+06	8.83197e+06	8.80287e+06	6.53178e+06	9.29188e+06	7.0646e+06	6.43152e+06
HJkn0348	Uridine 5'-diphospho-D-glucose	5.09184e+06	5.14805e+06	4.57806e+06	5.37663e+06	6.61792e+06	7.73707e+06	4.37572e+06	6.19101e+06	6.11069e+06	8.34029e+06	1.65073e+07	1.30718e+07	1.17084e+07	1.04031e+07	9.26532e+06	9.1748e+06	8.20608e+06	1.27979e+07	1.10507e+07	1.09992e+07	7.88939e+06	1.39813e+07	1.34057e+07	8.67597e+06	1.24597e+07
HJkn0351	Syringaresinol-4'-O-glucopyranosid	1.5595e+06	1.93374e+06	698611	1.77593e+06	1.60261e+06	1.15397e+06	1.89156e+06	2.70947e+06	1.19266e+06	1.38699e+06	2.70434e+06	2.5624e+06	1.31363e+06	807182	2.89504e+06	2.40158e+06	1.33236e+06	2.37533e+06	1.2032e+06	1.35188e+06	1.71888e+06	1.96817e+06	599090	1.29373e+06	1.43106e+06
HJkn0353	Isovitexin-7-O-glucoside(Saponarin)	2.86409e+06	2.58543e+06	2.4739e+06	2.21058e+06	2.45179e+06	2.99023e+06	2.48405e+06	2.8649e+06	2.69263e+06	2.84869e+06	2.92009e+06	2.7913e+06	2.27751e+06	2.57881e+06	2.29942e+06	2.36225e+06	2.53847e+06	2.6563e+06	2.85147e+06	2.66884e+06	2.62461e+06	2.49113e+06	2.49534e+06	2.91439e+06	3.2014e+06
HJkn0356	Quercetin-3-O-rutinoside (Rutin)	4.31358e+06	4.33769e+06	2.05836e+06	4.89395e+06	4.66244e+06	3.29328e+06	1.61733e+06	5.65348e+06	4.2396e+06	2.81313e+06	5.85887e+06	6.54858e+06	6.22026e+06	4.14667e+06	3.76905e+06	4.84924e+06	5.60092e+06	4.87663e+06	5.87588e+06	6.28608e+06	6.16901e+06	6.51923e+06	4.76756e+06	6.02147e+06	6.15727e+06
HJkn0357	Quercetin-3-O-robinobioside	6.17847e+06	4.81789e+06	2551043	6.76306e+06	7.04103e+06	4.23687e+06	2.09735e+06	6.05922e+06	4.95948e+06	3.20636e+06	7.20639e+06	7.10684e+06	6.40118e+06	5.0348e+06	3.99699e+06	5.92675e+06	6.40979e+06	5.68723e+06	7.61789e+06	7.04108e+06	7.10316e+06	7.5723e+06	6.44941e+06	6.87525e+06	7.77694e+06
HJkn0360	Tamarixetin-3-O-rutinoside	1.74495e+06	2.28329e+06	3.35558e+06	2.42096e+06	2.31084e+06	3.35108e+06	3.52882e+06	2.14233e+06	2.57573e+06	2.68026e+06	1.82748e+06	1.72461e+06	1.81918e+06	2.10562e+06	2.00137e+06	1.76863e+06	1.74771e+06	2.21141e+06	1.46959e+06	1.3181e+06	1.9315e+06	1.57778e+06	2.27626e+06	1.96406e+06	1.70475e+06
HJkn0361	Cannabisin D	2.42719e+06	2.14435e+06	2.03848e+06	1.76302e+06	2.16595e+06	2.29184e+06	2.16269e+06	2.11538e+06	1.97647e+06	2.31289e+06	2.27587e+06	1.82989e+06	1.52787e+06	1.61213e+06	1.41676e+06	1.5521e+06	1.4657e+06	1.52136e+06	1.41497e+06	1.51213e+06	1.60173e+06	1.55583e+06	1.56057e+06	1.52456e+06	1.47684e+06
HJkn0364	Stachyose	704437	900170	736577	810675	1.1356e+06	675988	861487	964836	1.05711e+06	708978	848112	646455	608399	600636	653756	552212	386457	484383	677182	738796	706522	687281	810642	502557	645033
HJkn0365	Nystose	1.38405e+06	1.38492e+06	1.21279e+06	2.25739e+06	1.56869e+06	1.53049e+06	1.81417e+06	1.62052e+06	2.29194e+06	1.08946e+06	846605	2.0606e+06	1.6896e+06	1.48694e+06	1.46688e+06	1.10986e+06	834164	1.29722e+06	2.05295e+06	1.47254e+06	1.25261e+06	1.52625e+06	1.88665e+06	1.16836e+06	1.04999e+06
HJkn0366	Gingerglycolipid A	97045.6	115462	120170	105407	116135	102556	99059.2	121709	121468	103372	123094	151972	56452.1	67617.7	68082.1	56686.8	85573.6	75588.2	75858.1	93032.5	88774.8	90821	73494	94058.1	83308.1
HJkn0370	Funkioside C	40798.5	38971.8	46009.5	39513.6	47938.1	41223.7	43984.7	49375.7	39159.2	54355.7	44463	44656.6	22917.2	25315.2	28939.4	16668.4	30365.6	24506.8	39956.1	22349	29309.3	25314.1	28892.7	31004	29244.4
HJkn0372	Riboflavin 5'-Adenosine Diphosphate	1.73621e+06	2.50834e+06	2.88055e+06	2.57357e+06	2.68733e+06	2.66072e+06	2.36402e+06	2.25642e+06	2.79068e+06	2.45173e+06	1.33535e+06	2.13082e+06	2.09431e+06	1.9991e+06	2.21082e+06	2.5009e+06	2.04415e+06	2.07046e+06	2.34835e+06	2.34361e+06	2.20191e+06	2.36794e+06	2.25884e+06	2.42638e+06	2.06662e+06
HJkn0375	Neoaspidistrin	383631	384047	438323	420001	453419	366374	465072	413296	435863	497120	393141	326141	187983	214102	184827	186192	247370	228073	255758	235260	247152	228767	230385	305886	227766
HJkn0378	(25S)-Spirostan-5-en-12-one-3-O-β-D-glucopyranosyl-(1→2)-O-[β-D-glucopyranosyl-(1→3)]-O-β-Dglucopyranosyl-(1→4)-β-D-galactopyranoside	95669.4	118843	146993	137773	122891	86854.7	111935	169692	120209	138196	104641	101006	66515.1	57258.8	52167.5	45911.1	79379.8	65527.9	85382.3	68403	80596.5	80445.2	64056.7	65935.8	57899.5
HJkn0380	Polygonatumoside F	31044.5	51295.2	42855.6	55787.7	63420.3	23576.5	32088.9	37182.6	33236	65242.9	74183.1	59656.8	32615.1	16803.4	38592.2	35479.5	49309	41656.8	73413.6	26424.4	26502.4	47859.9	26004.9	53014	38440.8
HJkn0381	(25R)-26-O-β-D-glucopyranosyl-22-hydroxy-furosta-5(6)-ene-3β,26-diol-3-O-β-D-glucopyranosyl (1→2) [β-D-glucopyranosyl(1→3)]-β-D-glucopyranosyl(1→4)-β-D-galactopyranoside	97710.9	118903	101664	131870	108695	92930.2	91453	118047	102701	153887	123986	132054	77008.7	78149.1	96143.6	59495.1	62067.4	90838.5	98960.3	83301.6	58996.1	106818	95853.9	88546.5	80843
HJkp0001	Piperidine	3.05088e+07	3.89855e+07	3.6875e+07	3.61278e+07	3.88984e+07	3.11678e+07	2.89123e+07	3.72747e+07	3.22261e+07	4.78696e+07	3.03445e+07	2.15731e+07	3.75535e+07	2.31125e+07	4.06148e+07	3.70369e+07	2.85612e+07	2.40623e+07	4.47181e+07	2.36107e+07	4.47874e+07	3.95575e+07	2.6854e+07	4.26964e+07	3.29074e+07
HJkp0003	L-Azetidine-2-carboxylic acid	1.24559e+07	1.83558e+07	1.21607e+07	1.60955e+07	1.58777e+07	1.30493e+07	1.20641e+07	1.45443e+07	1.41779e+07	1.24246e+07	1.21566e+07	1.16975e+07	1.55254e+07	1.20859e+07	1.20283e+07	1.35332e+07	1.11912e+07	1.44769e+07	1.1302e+07	1.28274e+07	1.13821e+07	1.15507e+07	1.08599e+07	1.21328e+07	1.31968e+07
HJkp0004	N,N-Dimethylglycine	1.90633e+06	2.40524e+06	1.89017e+06	1.9484e+06	1.98515e+06	1.89372e+06	1.63092e+06	1.8333e+06	1.91932e+06	2.28004e+06	1.76101e+06	2.57906e+06	2.36949e+06	2.53615e+06	2.47772e+06	2.08962e+06	3.0245e+06	2.93294e+06	3.00348e+06	1.61853e+06	1.78922e+06	2.56285e+06	1.68695e+06	2.48643e+06	2.35691e+06
HJkp0006	Choline	2.33359e+07	2.17457e+07	2.17571e+07	1.99769e+07	2.33155e+07	2.12933e+07	2.15484e+07	1.91032e+07	2.02256e+07	2.62594e+07	2.29475e+07	2.90339e+07	2.67531e+07	3.02087e+07	2.75492e+07	2.61716e+07	3.33354e+07	3.01762e+07	2.87368e+07	1.63815e+07	2.19613e+07	3.08392e+07	2.16896e+07	2.93542e+07	2.64968e+07
HJkp0009	L-Proline	1.15711e+07	1.0232e+07	1.15048e+07	1.13683e+07	1.33852e+07	1.14733e+07	1.0747e+07	1.15005e+07	1.23118e+07	1.09183e+07	1.13836e+07	1.20653e+07	1.48114e+07	1.20073e+07	1.18638e+07	1.25063e+07	1.11111e+07	1.43462e+07	1.15528e+07	1.02845e+07	9.94762e+06	1.11929e+07	1.07172e+07	1.16523e+07	1.22454e+07
HJkp0010	Indole	9.03611e+06	9.51791e+06	9.91701e+06	9.35998e+06	9.2753e+06	8.14305e+06	1.02162e+07	9.22702e+06	9.09237e+06	8.0416e+06	9.20311e+06	9.27668e+06	9.17477e+06	9.63967e+06	9.15517e+06	8.67832e+06	8.95109e+06	9.34381e+06	8.68359e+06	8.12253e+06	7.12672e+06	7.80486e+06	8.53157e+06	8.04806e+06	7.87952e+06
HJkp0011	L-Valine	1.51923e+07	1.07358e+07	1.38261e+07	1.13569e+07	1.30368e+07	1.3841e+07	1.61446e+07	1.39481e+07	1.2316e+07	1.7821e+07	1.59866e+07	1.44735e+07	1.24008e+07	1.48179e+07	1.65283e+07	1.53816e+07	1.47272e+07	1.09222e+07	1.5613e+07	1.10262e+07	1.40282e+07	1.56158e+07	1.60576e+07	1.59858e+07	1.36692e+07
HJkp0012	Betaine	4.05706e+07	4.16086e+07	3.78451e+07	3.43514e+07	4.70788e+07	3.74472e+07	3.99835e+07	5.05466e+07	3.5435e+07	4.21123e+07	3.21015e+07	4.40454e+07	3.81226e+07	4.55173e+07	4.35982e+07	4.43634e+07	3.82138e+07	3.46229e+07	3.71154e+07	2.91059e+07	3.72673e+07	4.00733e+07	3.87952e+07	4.44653e+07	4.26771e+07
HJkp0013	N-Benzylmethylene isomethylamine	1.48261e+07	1.2926e+07	1.59608e+07	1.41082e+07	1.4945e+07	1.28912e+07	1.42556e+07	1.41297e+07	1.41741e+07	1.34617e+07	1.3959e+07	1.40342e+07	1.5267e+07	1.37121e+07	1.54296e+07	1.41468e+07	1.28497e+07	1.55568e+07	1.35124e+07	1.49324e+07	1.50206e+07	1.52214e+07	1.22101e+07	1.47943e+07	1.46723e+07
HJkp0014	L-Threonine	5.05937e+06	5.73119e+06	5.2046e+06	5.256e+06	5.72435e+06	5.64325e+06	5.63844e+06	5.71585e+06	5.39064e+06	5.32604e+06	5.56906e+06	5.68013e+06	5.60137e+06	4.9694e+06	5.46663e+06	5.11719e+06	5.006e+06	4.75307e+06	4.95124e+06	5.08794e+06	4.92129e+06	4.95269e+06	4.86344e+06	4.46396e+06	4.92982e+06
HJkp0017	Nicotinamide	1.13016e+07	1.13481e+07	1.12633e+07	1.08587e+07	1.10809e+07	1.0777e+07	1.13672e+07	1.08908e+07	1.07756e+07	1.04594e+07	1.09655e+07	1.09823e+07	1.11394e+07	1.06232e+07	1.03683e+07	1.06447e+07	1.00115e+07	1.00052e+07	1.01532e+07	1.03073e+07	9.89653e+06	1.0353e+07	1.06447e+07	1.07858e+07	9.91557e+06
HJkp0019	Nicotinic acid	3.55549e+06	2.90453e+06	3.64033e+06	3.18484e+06	3.42874e+06	3.51584e+06	3.38951e+06	2.81048e+06	3.10739e+06	3.41228e+06	3.46108e+06	2.99751e+06	3.3106e+06	2.86702e+06	3.09314e+06	3.16058e+06	3.35398e+06	3.10825e+06	3.41689e+06	3.03864e+06	2.93968e+06	3.28071e+06	3.15325e+06	3.28604e+06	2.87633e+06
HJkp0020	3,5-Dihydroxytoluene	5.99914e+06	6.09236e+06	4.97464e+06	5.13093e+06	4.84074e+06	4.46894e+06	5.25174e+06	5.24196e+06	4.76755e+06	4.18547e+06	4.84831e+06	5.60357e+06	4.95399e+06	6.04534e+06	4.86343e+06	4.08935e+06	5.47543e+06	5.18637e+06	4.60199e+06	5.01655e+06	3.50896e+06	4.74137e+06	4.64097e+06	4.05518e+06	4.26278e+06
HJkp0024	L-Pipecolic Acid	5.94136e+07	3.91572e+07	5.8788e+07	5.23504e+07	5.35666e+07	5.61921e+07	5.89631e+07	5.31475e+07	5.09923e+07	6.54445e+07	5.76218e+07	5.61677e+07	5.28089e+07	5.62234e+07	6.19318e+07	5.844e+07	5.36763e+07	5.00066e+07	6.06299e+07	4.85973e+07	5.73481e+07	5.88046e+07	5.77797e+07	6.12024e+07	4.99605e+07
HJkp0025	Agmatine	2.99796e+07	3.09648e+07	3.06733e+07	3.15833e+07	3.08653e+07	3.15831e+07	3.07478e+07	2.92691e+07	3.09247e+07	3.11686e+07	3.07114e+07	3.19162e+07	3.13132e+07	3.26109e+07	3.05846e+07	3.0535e+07	3.30484e+07	3.26222e+07	3.42024e+07	3.08821e+07	3.21455e+07	3.32752e+07	3.22538e+07	3.17668e+07	3.07549e+07
HJkp0026	L-Isoleucine	3.76055e+07	4.42694e+07	2.92718e+07	4.08829e+07	3.02018e+07	4.07429e+07	4.57895e+07	2.5724e+07	4.16066e+07	2.46224e+07	4.16879e+07	4.36303e+07	3.8584e+07	3.82202e+07	2.41335e+07	2.65519e+07	4.15558e+07	3.49179e+07	2.33524e+07	3.75157e+07	3.10082e+07	2.67609e+07	4.19188e+07	2.67579e+07	2.59096e+07
HJkp0027	L-Leucine	1.38765e+07	1.67648e+07	1.73027e+07	1.56151e+07	1.79617e+07	1.33761e+07	1.35394e+07	1.56285e+07	1.33833e+07	1.91678e+07	1.32036e+07	1.28273e+07	1.65576e+07	1.24622e+07	1.68984e+07	1.66751e+07	1.30958e+07	1.25792e+07	1.93191e+07	1.2444e+07	1.85871e+07	1.76788e+07	1.29161e+07	1.82295e+07	1.50913e+07
HJkp0028	L-Norleucine	1.47149e+07	1.73961e+07	1.63071e+07	1.49675e+07	1.77285e+07	1.3832e+07	1.39963e+07	1.63794e+07	1.36352e+07	2.0245e+07	1.3358e+07	1.25825e+07	1.61651e+07	1.2762e+07	1.75596e+07	1.70179e+07	1.37581e+07	1.3129e+07	1.97421e+07	1.2608e+07	1.91394e+07	1.73454e+07	1.31796e+07	1.83124e+07	1.4296e+07
HJkp0029	L-Asparagine	2.30585e+06	1.61536e+06	2.16444e+06	2.1587e+06	3.39793e+06	2.14804e+06	2.12969e+06	1.87698e+06	1.98218e+06	2.28535e+06	1.8976e+06	1.88479e+06	1.97774e+06	1.94329e+06	2.22676e+06	1.96363e+06	1.87276e+06	2.0094e+06	1.81811e+06	2.14588e+06	2.06298e+06	1.86994e+06	2.08014e+06	2.01618e+06	2.17083e+06
HJkp0031	Adenine	4.13708e+06	3.44083e+06	5.04269e+06	4.8447e+06	4.31814e+06	3.99069e+06	4.75618e+06	3.60804e+06	4.25301e+06	4.54557e+06	4.07358e+06	3.66923e+06	3.84201e+06	2.99697e+06	4.03797e+06	4.04024e+06	4.35557e+06	3.91255e+06	4.50273e+06	3.91681e+06	4.33025e+06	4.31744e+06	4.12067e+06	4.4743e+06	3.51036e+06
HJkp0032	2-Aminopurine	4.34727e+06	4.04429e+06	4.37703e+06	3.65504e+06	4.31026e+06	4.85732e+06	4.90537e+06	4.25053e+06	4.4257e+06	3.74141e+06	4.88828e+06	4.305e+06	4.46254e+06	4.24682e+06	3.97121e+06	4.6011e+06	4.57653e+06	4.41473e+06	4.09541e+06	4.20063e+06	3.86472e+06	4.30537e+06	3.7836e+06	4.06895e+06	4.54909e+06
HJkp0034	Trigonelline	5.23523e+07	7.43406e+07	5.11727e+07	5.62212e+07	6.09306e+07	5.22965e+07	5.17625e+07	6.18734e+07	5.52217e+07	4.40855e+07	5.03932e+07	4.13248e+07	5.85315e+07	4.57605e+07	4.93182e+07	4.89625e+07	4.11127e+07	4.86257e+07	3.76826e+07	5.33533e+07	4.85059e+07	3.73247e+07	4.42514e+07	4.59056e+07	5.33067e+07
HJkp0035	L-Tyramine	3.59806e+06	3.5078e+06	3.81506e+06	3.40583e+06	3.59117e+06	3.32766e+06	3.66167e+06	3.20246e+06	3.43568e+06	3.75926e+06	3.39737e+06	3.78908e+06	3.40466e+06	3.1875e+06	3.31619e+06	3.32369e+06	3.54601e+06	3.48729e+06	3.67869e+06	3.54437e+06	3.59503e+06	3.87773e+06	3.34378e+06	3.57502e+06	3.18697e+06
HJkp0036	Nicotinic Acid Methyl Ester(Methyl Nicotinate)	41414.1	67551.4	31845.5	62113.8	55197.7	82446.4	53202.1	49285.4	62153.6	42958.8	62180.5	62890.2	80159.5	65155.2	83127.3	26831.5	76793.7	64902.2	98378.4	57785.9	45222.7	97124.4	51803.5	89509.3	69684.5
HJkp0041	Methyl L-pyroglutamate	1.25705e+06	1.45895e+06	992989	1.15305e+06	1.28366e+06	1.49833e+06	1.09918e+06	1.21001e+06	1.57549e+06	1.4477e+06	1.40611e+06	1.22773e+06	1.48002e+06	1.23137e+06	1.75123e+06	1.90503e+06	1.41689e+06	1.67943e+06	1.46234e+06	1.77601e+06	2.14147e+06	2.00025e+06	1.7977e+06	2.13502e+06	2.16182e+06
HJkp0042	D-Proline betaine	7.23036e+06	6.44154e+06	7.87885e+06	6.94284e+06	7.28772e+06	6.61979e+06	6.87764e+06	7.51973e+06	6.81224e+06	7.90364e+06	7.00621e+06	7.45796e+06	6.6961e+06	8.14772e+06	7.67509e+06	7.26588e+06	7.43061e+06	7.58018e+06	8.02285e+06	7.47845e+06	7.57937e+06	7.7849e+06	7.85406e+06	8.12205e+06	8.12573e+06
HJkp0043	L-Cyclopentylglycine	4.05204e+06	2.87303e+06	4.4309e+06	3.68938e+06	3.6199e+06	3.79785e+06	5.05892e+06	3.85724e+06	3.16705e+06	5.1212e+06	4.95178e+06	4.17848e+06	3.79421e+06	4.32289e+06	5.27026e+06	4.82091e+06	4.33121e+06	3.12646e+06	5.19501e+06	3.26347e+06	4.1804e+06	5.2912e+06	5.18159e+06	4.70233e+06	4.31019e+06
HJkp0046	Indole-3-carboxaldehyde	326504	305118	349377	371405	283738	359453	302013	309603	319117	327163	396169	367386	403802	347801	391801	414016	342951	336697	307435	297263	272216	361333	284559	244665	338106
HJkp0047	L-Glutamine	3.97136e+07	4.5484e+07	4.17399e+07	4.11584e+07	4.62536e+07	4.11202e+07	3.61225e+07	4.57099e+07	4.41536e+07	3.34571e+07	4.60147e+07	2.7724e+07	4.21326e+07	3.03098e+07	3.7584e+07	3.55842e+07	2.69399e+07	3.52539e+07	23996954	4.34446e+07	3.51186e+07	2.67633e+07	3.28536e+07	3.0806e+07	4.24471e+07
HJkp0048	L-Lysine	2.8103e+07	2.68813e+07	2.72642e+07	2.57354e+07	2.75058e+07	2.59126e+07	2.68568e+07	2.64573e+07	2.68401e+07	2.67713e+07	2.5865e+07	2.82286e+07	2.85339e+07	2.99299e+07	2.74152e+07	2.80209e+07	2.64819e+07	2.80225e+07	2.61182e+07	2.57628e+07	2.66528e+07	2.7589e+07	2.62968e+07	2.76895e+07	2.78922e+07
HJkp0049	L-Glutamic acid	3.38961e+07	3.41212e+07	3.37704e+07	3.45746e+07	3.46476e+07	3.57495e+07	3.53302e+07	3.48657e+07	3.68403e+07	3.46386e+07	3.69419e+07	3.51567e+07	3.68023e+07	3.50562e+07	3.2459e+07	3.42445e+07	3.47868e+07	3.40829e+07	3.32323e+07	3.36675e+07	3.18261e+07	3.40498e+07	3.40087e+07	3.18685e+07	3.39941e+07
HJkp0051	L-Methionine	1.12388e+07	9.38162e+06	1.31874e+07	1.20861e+07	1.14215e+07	1.21194e+07	1.26832e+07	1.09066e+07	1.1615e+07	1.27749e+07	1.20783e+07	9.75664e+06	1.21536e+07	9.8896e+06	1.19596e+07	1.189e+07	1.14917e+07	1.13665e+07	1.31153e+07	1.1302e+07	1.1911e+07	1.32894e+07	1.17988e+07	1.41808e+07	1.11851e+07
HJkp0054	Isoguanine	3.56736e+06	2.40218e+06	3.88845e+06	3.79105e+06	3.42248e+06	3.70654e+06	3.83166e+06	3.446e+06	3.88957e+06	3.93923e+06	3.10388e+06	3.05738e+06	4.07919e+06	2.98504e+06	3.82271e+06	3.71245e+06	3.70345e+06	3.42884e+06	4.47154e+06	3.66058e+06	3.99155e+06	4.00219e+06	3.67118e+06	4.1713e+06	3.57077e+06
HJkp0055	Isovanillin	523830	670200	404198	357384	423143	597995	568551	473906	419989	517034	415923	632279	643476	491231	564054	604933	489683	537499	522671	383511	422528	599118	558894	515846	362051
HJkp0056	L-Histidine	2.99358e+07	2.9282e+07	3.17895e+07	2.7388e+07	2.85409e+07	3.19404e+07	3.17221e+07	2.66557e+07	3.00184e+07	3.14939e+07	3.2531e+07	3.27034e+07	3.01335e+07	3.16923e+07	2.98671e+07	2.90796e+07	3.27483e+07	3.10129e+07	3.30716e+07	2.78326e+07	2.92763e+07	3.13886e+07	3.09384e+07	3.02682e+07	2.89798e+07
HJkp0057	Tryptamine	9.05902e+06	8.42427e+06	7.10808e+06	6.72991e+06	9.13373e+06	8.66371e+06	7.89078e+06	8.42537e+06	7.59522e+06	8.72881e+06	6.67727e+06	7.58428e+06	7.70134e+06	7.46316e+06	8.77139e+06	9.43959e+06	8.56301e+06	8.1298e+06	8451129	7.90674e+06	6.52406e+06	7.77823e+06	5.5535e+06	7.47279e+06	7.21213e+06
HJkp0061	(E)-3-(3,4-dihydroxyphenyl)acrylaldehyde	321027	308532	232014	179629	273025	269443	391290	389783	282242	331818	239732	394488	323593	352435	433171	375037	306913	253002	421043	178508	301936	310434	237187	231333	258800
HJkp0062	p-Coumaric acid	294071	269669	271121	208332	290300	333587	333379	250301	326675	315535	206817	316505	321782	204382	264045	314649	238771	382046	262905	150160	360975	306287	300654	286465	342930
HJkp0063	L-Phenylalanine	7.57445e+07	6.96375e+07	8.31246e+07	7.47573e+07	7.25804e+07	6.26801e+07	7.27387e+07	7.21194e+07	7.25596e+07	7.04081e+07	7.17721e+07	7.16135e+07	7.86016e+07	7.65705e+07	8.11542e+07	7.57349e+07	6.8886e+07	8.698e+07	7.35867e+07	7.59203e+07	8.04852e+07	8.24946e+07	6.52366e+07	7.9541e+07	8.31523e+07
HJkp0066	Polygonatine A	158819	193658	248635	348019	221716	238876	218371	234283	215164	225266	222633	226192	226012	237702	224103	202837	301464	207768	252353	190025	226393	206013	265405	247690	274441
HJkp0070	L-Arginine	4.62711e+08	4.65069e+08	4.47384e+08	4.5748e+08	4.56524e+08	4.71806e+08	4.62624e+08	4.63773e+08	4.60072e+08	4.59999e+08	4.78113e+08	4.9291e+08	4.77944e+08	4.87459e+08	4.60922e+08	4.68218e+08	4.83269e+08	5.19413e+08	4.9452e+08	4.32159e+08	4.51681e+08	4.8707e+08	4.8005e+08	4.72479e+08	4.70773e+08
HJkp0071	L-Citrulline	2.18727e+07	2.58645e+07	2.2452e+07	2.40892e+07	2.45613e+07	2.30298e+07	2.17306e+07	2.4881e+07	2.39299e+07	2.16781e+07	2.22051e+07	2.10565e+07	2.3474e+07	2.18071e+07	2.21363e+07	2.34936e+07	2.0318e+07	2.26068e+07	2.00816e+07	2.37368e+07	2.10693e+07	2.114e+07	2.14742e+07	2.07389e+07	2.39184e+07
HJkp0073	Methyl L-Phenylalaninate	2.33518e+06	2.37388e+06	2.90741e+06	2.02628e+06	2.81518e+06	2.96247e+06	2.24362e+06	2.55189e+06	2.71854e+06	2.81935e+06	2.42969e+06	2.78714e+06	2.91969e+06	2.77981e+06	3.31001e+06	2.71585e+06	2.80118e+06	3.21234e+06	3.20841e+06	2.94251e+06	2.60972e+06	2.94168e+06	2.53321e+06	3.29854e+06	2.83081e+06
HJkp0074	4-Hydroxy-5-(2-oxo-1-pyrrolidinyl)benzoic acid	1.10692e+07	9.55242e+06	1.24367e+07	1.11525e+07	1.21352e+07	1.17812e+07	1.07781e+07	1.08317e+07	1.01758e+07	1.21186e+07	1.11356e+07	9.01941e+06	1.09765e+07	9.5757e+06	1.1393e+07	1.14878e+07	1.16793e+07	1.10367e+07	1.30997e+07	1.10294e+07	1.21695e+07	1.16527e+07	1.13095e+07	1.34289e+07	1.1432e+07
HJkp0075	L-Tyrosine	4.38342e+07	7.24423e+07	3.99196e+07	3.76409e+07	5.41747e+07	3.78687e+07	4.1259e+07	6.34115e+07	3.63846e+07	4.40634e+07	4.04796e+07	4.56634e+07	4.47585e+07	4.66694e+07	4.86982e+07	4.93184e+07	4.67273e+07	3.84632e+07	4.75719e+07	3.76261e+07	3.84189e+07	4.62757e+07	4.17778e+07	4.66548e+07	4.64312e+07
HJkp0076	N-(2-Hydroxy-4-methoxyphenyl)acetamide	2.97967e+07	2.68571e+07	3.3745e+07	3.01087e+07	3.05794e+07	3.30801e+07	3.0831e+07	2.88774e+07	3.09058e+07	3.51919e+07	3.16514e+07	2.57385e+07	3.00283e+07	2.61842e+07	3.27098e+07	3.11198e+07	3.16746e+07	2.98235e+07	3.48534e+07	2.91729e+07	3.33529e+07	3.40912e+07	3.07401e+07	3.53217e+07	2.89467e+07
HJkp0077	3-Indoleacrylic acid	7.86774e+06	8.79266e+06	9.27322e+06	8.31e+06	7.85239e+06	7.40258e+06	8.10345e+06	8.17164e+06	7.74903e+06	7.45251e+06	7.34835e+06	8.15062e+06	8.24163e+06	7.89241e+06	8.45928e+06	7.98767e+06	8.02849e+06	8.34001e+06	8.23417e+06	7.23161e+06	6.89302e+06	6.96195e+06	7.05093e+06	6.59043e+06	7.05394e+06
HJkp0082	Arginine methyl ester	1.07057e+07	9.81742e+06	1.10386e+07	1.03096e+07	1.23091e+07	1.09761e+07	9.23997e+06	1.19268e+07	1.17208e+07	1.2298e+07	1.03742e+07	1.50646e+07	1.36685e+07	1.47565e+07	1.35419e+07	1.38947e+07	1.66128e+07	1.75683e+07	1.67845e+07	9.40075e+06	1.06885e+07	1.40921e+07	1.13146e+07	1.50935e+07	1.43271e+07
HJkp0083	3-Indolepropionic acid	2.44412e+06	2.92828e+06	2.90311e+06	2.80575e+06	2.78791e+06	2.474e+06	2.62518e+06	2.62694e+06	2.44539e+06	2.35298e+06	2.35593e+06	2.57749e+06	2.39189e+06	2.6267e+06	2.53152e+06	2.36648e+06	2.50304e+06	2.73888e+06	2.39001e+06	2.25844e+06	2.41818e+06	2.31833e+06	2.83781e+06	2.06185e+06	2.15147e+06
HJkp0085	L-Tyrosine methyl ester	293107	525265	446509	446379	330102	541437	441696	338070	407206	555594	470182	430230	481062	311510	446553	501785	385282	454471	449977	508034	523220	563531	469090	538556	408164
HJkp0087	Asparaginylalanine	2.64469e+06	3.06464e+06	2.45163e+06	2.59052e+06	2.87626e+06	2.57642e+06	2.64525e+06	2.57925e+06	2.89972e+06	3.06934e+06	2.67402e+06	2.88622e+06	3.21785e+06	3.30089e+06	2.90331e+06	2.68115e+06	2.77402e+06	2.72339e+06	3.13662e+06	2.87204e+06	2.72846e+06	2.84974e+06	2.91385e+06	2.60736e+06	2.78706e+06
HJkp0088	DL-Tryptophan	8.92904e+06	9.86683e+06	9.53642e+06	1.0273e+07	9.01436e+06	8.8751e+06	9.12912e+06	9.2717e+06	8.4055e+06	8.93675e+06	8.48408e+06	1.00883e+07	9.45731e+06	9.33879e+06	9.14992e+06	9.30231e+06	9.86904e+06	9.00338e+06	9.75211e+06	8.40679e+06	7.57677e+06	8.0259e+06	8.45627e+06	7.61794e+06	8.2043e+06
HJkp0090	Methoxyindoleacetic acid	3.3904e+07	3.96487e+07	4.2822e+07	4.13564e+07	3.55987e+07	3.71532e+07	3.90597e+07	3.8847e+07	3.71988e+07	3.62175e+07	3.6264e+07	4.23771e+07	4.3777e+07	3.98497e+07	3.94033e+07	3.95577e+07	4.07891e+07	4.01375e+07	4.1108e+07	3.536e+07	3.3412e+07	3.4654e+07	3.52182e+07	3.31717e+07	3.23237e+07
HJkp0091	Seryl threonine	4.08411e+06	4.5669e+06	4.40708e+06	4.87359e+06	4.58367e+06	4.11576e+06	4.44815e+06	4.44006e+06	4.38813e+06	3.92836e+06	4.64978e+06	4.68822e+06	4.37856e+06	4.49605e+06	4.29947e+06	4.35228e+06	4.72162e+06	4.37132e+06	4.54675e+06	4.38083e+06	3.86663e+06	3.87626e+06	3.95674e+06	3.8376e+06	3.80964e+06
HJkp0096	Alanyl methionine	3.17622e+07	3.81749e+07	4.31214e+07	4.3378e+07	4.17232e+07	4.30946e+07	5.07581e+07	4.83791e+07	4.5848e+07	4.65582e+07	4.81409e+07	7.55471e+07	6.30845e+07	6.06677e+07	5.94366e+07	5.78837e+07	5.9474e+07	6.39721e+07	6.33868e+07	5.66891e+07	5.6411e+07	5.71498e+07	5.78338e+07	5.61552e+07	5.82428e+07
HJkp0100	Threonylleucine	3.79696e+06	4.54923e+06	4.11774e+06	4.79067e+06	3.9596e+06	4.39904e+06	3.60136e+06	3.80628e+06	3.66732e+06	3.79074e+06	4.11583e+06	4.56582e+06	4.27191e+06	4.15484e+06	4.07259e+06	4.26125e+06	4.52081e+06	4.0894e+06	4.25883e+06	3.35468e+06	3.31154e+06	3.87795e+06	3.51904e+06	3.74168e+06	3.89483e+06
HJkp0101	p-Coumaroylputrescine	1.82228e+06	2.03334e+06	2.44466e+06	1.97507e+06	2.01735e+06	2.26217e+06	2.85387e+06	2.69223e+06	2.26543e+06	2.24745e+06	2.41804e+06	2.8013e+06	2.06517e+06	1.86953e+06	2.34017e+06	1.51978e+06	2.12388e+06	2.23097e+06	1.95839e+06	2.45278e+06	1.99946e+06	1.9218e+06	2.57861e+06	2.45294e+06	2.44236e+06
HJkp0102	Lumichrome	774471	607279	684831	622040	701751	586514	650795	739673	703628	568992	730018	617375	528048	552102	513198	682956	515206	527801	610023	760379	666149	510110	557966	697906	640598
HJkp0104	Glutamyl phenethylamine	3.7238e+06	5.59515e+06	4.52078e+06	5.40091e+06	3.65387e+06	4.35131e+06	4.23782e+06	3.71415e+06	3.93162e+06	4.30239e+06	4.01919e+06	5.26734e+06	4.9845e+06	4.87642e+06	5.02727e+06	3.89276e+06	5.16328e+06	4.5728e+06	4.70107e+06	3.48265e+06	3.85821e+06	4.05717e+06	3.56344e+06	3.95257e+06	4.01087e+06
HJkp0105	N-Malonylphenylalanine	2.1105e+06	2.03476e+06	2.46183e+06	2.5094e+06	2.25118e+06	2.24304e+06	2.44926e+06	2.42302e+06	2.49279e+06	2.53668e+06	2.72254e+06	1.86146e+06	2.05516e+06	2.2074e+06	2.1457e+06	2.3753e+06	1.84432e+06	2.00196e+06	1.77375e+06	2.65505e+06	2.83504e+06	2.12746e+06	2.55491e+06	2.31821e+06	2.64344e+06
HJkp0106	2'-Deoxyadenosine	7.08581e+06	6.44122e+06	4.7493e+06	4.10544e+06	7.32183e+06	5.79014e+06	7.06757e+06	7.13424e+06	6.24312e+06	5.88463e+06	7.08794e+06	7.36565e+06	5.5206e+06	7.0927e+06	7.42323e+06	7.59919e+06	6.08913e+06	7.17358e+06	6.38119e+06	5.62237e+06	5.22497e+06	6.61031e+06	5.55759e+06	5.68484e+06	6.84581e+06
HJkp0107	Nicotinate D-ribonucleoside	3.60282e+06	3.48804e+06	3.71062e+06	2.42936e+06	3.24022e+06	3.92334e+06	4.15948e+06	3.9956e+06	2.82156e+06	4.73441e+06	4.60289e+06	5.84333e+06	3.39373e+06	4.83894e+06	4.72853e+06	4.32448e+06	5.83407e+06	4.28634e+06	6.19634e+06	2.8082e+06	4.36275e+06	6.427e+06	5.88778e+06	6.04677e+06	5.19664e+06
HJkp0108	Pinocembrin (Dihydrochrysin)	1.0541e+06	973005	1.05959e+06	999403	1.04714e+06	1.07101e+06	1.00136e+06	1.02669e+06	1.03039e+06	1.05054e+06	1.08049e+06	1.15158e+06	1.07879e+06	1.08353e+06	1.11828e+06	1.07199e+06	1.05179e+06	920231	1.07134e+06	1.06933e+06	1.05488e+06	1.0052e+06	983822	962588	997884
HJkp0109	Hydroxybenzoyltyrosol	2.42114e+06	2.50258e+06	2.67669e+06	2.58044e+06	2.67159e+06	2.68232e+06	2.66183e+06	2.70263e+06	2.73793e+06	2.7502e+06	2.73402e+06	2.4493e+06	2.60701e+06	2.62674e+06	2.55962e+06	2.72629e+06	2.43306e+06	2.71931e+06	2.48498e+06	2.81046e+06	2.55277e+06	2.37858e+06	2.54684e+06	2.45473e+06	2.42947e+06
HJkp0110	L-γ-Glutamyl-L-leucine	1.54194e+07	1.44501e+07	1.23647e+07	1.19243e+07	1.59346e+07	1.57934e+07	1.29752e+07	1.49825e+07	1.30766e+07	1.57949e+07	1.65606e+07	1.37685e+07	1.26772e+07	1.37917e+07	1.35105e+07	1.62855e+07	1.32979e+07	1.34899e+07	1.33875e+07	1.57644e+07	1.59553e+07	1.54385e+07	1.43766e+07	1.62262e+07	1.60986e+07
HJkp0111	trans-N-Feruloylputrescine	2.71611e+07	2.13192e+07	1.98635e+07	1.96868e+07	2.26934e+07	2.28011e+07	1.92553e+07	2.21704e+07	2.1251e+07	2.4018e+07	2.08786e+07	1.92203e+07	2.18197e+07	2.0174e+07	1.9171e+07	2.37681e+07	1.89681e+07	2.35537e+07	2.29628e+07	1.8947e+07	1.93321e+07	1.85438e+07	1.77814e+07	2.15746e+07	1.95872e+07
HJkp0112	Adenosine	9.08234e+06	9.24339e+06	9.53468e+06	8.84494e+06	7.22224e+06	8.06178e+06	9.18008e+06	8.81183e+06	9.46854e+06	7.25902e+06	1.05003e+07	9.59005e+06	8.80454e+06	9.37246e+06	7.08537e+06	8.32972e+06	9.59335e+06	9.42401e+06	7.88214e+06	9.48687e+06	9.2547e+06	8.07934e+06	7.38526e+06	8.82093e+06	9.12067e+06
HJkp0114	Alpinetin	700524	585644	698063	653556	606898	630397	727688	637446	629462	612545	630198	632411	595177	606406	647399	646968	546470	599562	591748	689223	610611	569015	573156	644309	575733
HJkp0115	Butin	598963	588000	568757	564533	590833	595734	569507	614683	550826	519873	565574	539635	592906	545698	558918	659786	515828	523056	509387	541892	543424	598268	636929	590750	562144
HJkp0116	Naringenin chalcone	832073	838307	768467	780692	823146	808713	818898	755055	794974	786489	824286	836829	783668	760559	771699	753040	668262	717272	703088	703425	664175	717133	716311	639707	647938
HJkp0117	Hexadecylsphingosine	5.74772e+06	6.86736e+06	7.00958e+06	6.87968e+06	7.16024e+06	7.61838e+06	7.12662e+06	7.0892e+06	7.48982e+06	7.43021e+06	7.25053e+06	6.5667e+06	6.9626e+06	6.59421e+06	7.25976e+06	7.37033e+06	6.7072e+06	7.31238e+06	6.59556e+06	6.59931e+06	6.43782e+06	6.16854e+06	7.08034e+06	6.38764e+06	6.30316e+06
HJkp0120	(S)-1'-Methylhexyl Caffeate	958782	921974	846909	767023	1.05478e+06	839674	915534	897909	757644	1.18152e+06	850782	1.08533e+06	865214	870885	962909	836762	2.2185e+06	811550	882346	768588	1.08762e+06	1.91727e+06	1.30339e+06	968984	812213
HJkp0123	Punicic acid (9Z,11E,13Z-octadecatrienoic acid)	6.09805e+06	5.94208e+06	6.10001e+06	6.11828e+06	6.11001e+06	5.8574e+06	6.1437e+06	6.04017e+06	6.11593e+06	5.96942e+06	6.16732e+06	6.14352e+06	5.8778e+06	6.12929e+06	6.02106e+06	5.91825e+06	5.60338e+06	6.00324e+06	5.74998e+06	5.65895e+06	5.31325e+06	5.73944e+06	5.92022e+06	5.57064e+06	5.65988e+06
HJkp0124	L-Aspartyl-L-Phenylalanine	1.61299e+06	1.17004e+06	1.67114e+06	1.27583e+06	1.86588e+06	1.6458e+06	1.6647e+06	1.86884e+06	1.96343e+06	1.7159e+06	2.11479e+06	1.71606e+06	1.3364e+06	1.65758e+06	1.48756e+06	1.44907e+06	1.36034e+06	1.70139e+06	1.38122e+06	1.8891e+06	1.80452e+06	1.67507e+06	1.99929e+06	1.85385e+06	1.9189e+06
HJkp0125	N-cis-p-p-Coumaroylphenacylamine	1.84354e+06	2.06078e+06	1.99777e+06	2.45301e+06	2.03972e+06	1.60039e+06	1.66726e+06	2.05543e+06	1.69981e+06	1.73778e+06	1.67523e+06	1.86588e+06	1.96269e+06	1.9114e+06	1.60736e+06	1.55624e+06	1.70682e+06	1.51404e+06	1.83374e+06	1.8302e+06	1.10879e+06	1.38332e+06	2.02834e+06	1.7395e+06	1.66472e+06
HJkp0126	N-trans-p-Coumaroylphenacylamine	913288	1.10794e+06	1.18273e+06	1.41689e+06	1.12029e+06	871732	964200	923801	824959	906317	735721	1.08006e+06	1.04163e+06	1.02989e+06	526046	1.12278e+06	1.07125e+06	913396	950177	1.04388e+06	1.03842e+06	984190	1.04018e+06	944194	863990
HJkp0127	Oleamide (9-Octadecenamide)	190968	189296	161492	151005	148634	165175	146957	156624	174962	144683	148233	135534	134097	148977	133654	152179	133486	134080	137551	128884	120325	154920	131619	150542	136105
HJkp0129	2-Hydroxyadenosine	9.21765e+06	9.71009e+06	8.72723e+06	7.56991e+06	7.33742e+06	7.1979e+06	8.36709e+06	8.38334e+06	6.5748e+06	6.77084e+06	8.46473e+06	7.34691e+06	8.92962e+06	7.00748e+06	8.63623e+06	9.0291e+06	7.02616e+06	7.30454e+06	8.48985e+06	7.87974e+06	7.57725e+06	9.70683e+06	7.70349e+06	8.40246e+06	9.12762e+06
HJkp0130	Guanosine	7.61314e+06	7.19541e+06	6.13518e+06	5.22426e+06	6.39075e+06	5.60821e+06	5.59626e+06	7.0631e+06	5.32474e+06	5.64147e+06	5.73018e+06	5.94011e+06	6.79436e+06	5.27857e+06	6.911e+06	6.80814e+06	5.40216e+06	5.26058e+06	5.18586e+06	6.12537e+06	4.66559e+06	5.93558e+06	5.39501e+06	7.09478e+06	8.57974e+06
HJkp0131	N-cis-p-p-Coumaroyltyramine	9.86608e+06	9.9389e+06	9.00392e+06	1.01234e+07	8.92654e+06	9.02534e+06	9.85887e+06	9.48113e+06	8.57155e+06	9.49946e+06	9.37064e+06	9.14801e+06	9.59192e+06	9.51383e+06	8.9405e+06	9.24805e+06	8.82697e+06	9.42704e+06	9.56908e+06	8.85184e+06	9.40905e+06	8.9839e+06	9.22444e+06	8.51702e+06	8.9261e+06
HJkp0132	N-trans-p-Coumaroyltyramine	986150	972307	922789	1.11675e+06	997523	1.05915e+06	1.04197e+06	921025	1.09525e+06	980157	898364	874650	1.00265e+06	1.04328e+06	952939	1.07162e+06	956036	914979	1.09586e+06	942399	904038	925605	810364	934852	989204
HJkp0133	Stearamide	9113.05	8707.71	8182.05	7759.68	9398.16	11295.3	8003.7	10539.4	10384.4	9311.3	11871.8	9946.43	8701.29	9366.86	9078.93	10147.1	8715.48	8582.14	8336.25	9017.02	8319.6	7831.04	8507.03	7985.35	7801.21
HJkp0134	8-Demethylfarrerol	2.26651e+06	2.32252e+06	2.33185e+06	2.23023e+06	2.3101e+06	2.30173e+06	2.1313e+06	2.16973e+06	2.31832e+06	2.31396e+06	2.24666e+06	2.36114e+06	2.30013e+06	2.32054e+06	2.20676e+06	2.23339e+06	2.13353e+06	2.12928e+06	2.18593e+06	2.1001e+06	2.08256e+06	2.16816e+06	2.1552e+06	2.19594e+06	2.08959e+06
HJkp0135	5,7-dihydroxy-3-(4-hydroxybenzyl)chroman-4-one	3.32725e+06	3.41377e+06	2.87735e+06	3.45916e+06	3.29304e+06	3.45257e+06	3.13855e+06	3.81874e+06	3.70524e+06	3.53903e+06	3.65114e+06	3.63998e+06	3.61872e+06	3.35859e+06	3.5397e+06	3.42542e+06	3.51406e+06	3.21527e+06	3.45421e+06	3.27406e+06	3.36659e+06	3.49453e+06	3.3795e+06	3.28057e+06	3.51006e+06
HJkp0136	(3R)-5,7-dihydroxy-3-(4'-hydroxybenzyl)-chroman-4-one	744085	790837	686780	727461	681158	662610	695894	792341	703567	745812	696679	725638	697522	785663	753457	752295	777484	648641	777163	662803	655654	769821	699443	746030	671478
HJkp0138	Loureirin A	3.84568e+06	3.64381e+06	3.88943e+06	3.88622e+06	3.87609e+06	3.66607e+06	3.69303e+06	3.89941e+06	4.04101e+06	3.82883e+06	3.73353e+06	3.88979e+06	3.71368e+06	3.92762e+06	3.94025e+06	3.89405e+06	3.66427e+06	3.7197e+06	3.84327e+06	3.49605e+06	3.45971e+06	3.55763e+06	3.74597e+06	3.55453e+06	3.46534e+06
HJkp0139	Okanin	117983	104008	86907.5	110749	106038	77885.6	70595.3	137041	107425	98568.9	73196.3	85676.6	68984.2	113591	74814.8	79733.5	100694	79287.3	78380.6	99609.7	86791.1	70401.1	72337.4	91195	86954.4
HJkp0140	p-Coumaroylspermidine	1.16373e+08	1.59143e+08	1.24573e+08	1.59859e+08	1.54511e+08	1.52129e+08	1.50751e+08	1.6367e+08	1.53303e+08	1.19837e+08	1.45676e+08	1.37499e+08	1.52502e+08	1.4062e+08	1.48709e+08	1.53653e+08	1.51862e+08	1.43856e+08	1.34029e+08	1.5145e+08	1.25805e+08	1.28059e+08	1.45448e+08	1.32354e+08	1.44534e+08
HJkp0141	Methyl linolenate	2.14684e+06	1.93873e+06	1.7047e+06	2.05553e+06	1.99576e+06	1.8864e+06	1.83315e+06	1.92269e+06	1.79964e+06	1.93672e+06	1.83438e+06	1.75898e+06	2.01508e+06	1.89599e+06	1.85017e+06	2.1612e+06	1.80985e+06	2.07905e+06	2.01918e+06	2.03745e+06	2.08839e+06	1.87064e+06	1.9936e+06	1.94765e+06	1.52228e+06
HJkp0142	N-(1-Deoxy-1-fructosyl)leucine	378341	356849	274968	474952	342231	443645	416053	309110	350011	272740	398311	319811	436913	287892	347195	259469	575892	359260	328705	370775	576148	343477	359162	304572	475705
HJkp0143	Glutamylphenylalanine	1.61943e+07	1.6e+07	1.37305e+07	1.41503e+07	1.45811e+07	1.6705e+07	1.31646e+07	1.42984e+07	1.50415e+07	1.46232e+07	1.34724e+07	1.6163e+07	1.83067e+07	1.58821e+07	1.62599e+07	1.37217e+07	1.65434e+07	1.79362e+07	1.5515e+07	1.41089e+07	1.3254e+07	1.23325e+07	1.24371e+07	1.33e+07	1.3025e+07
HJkp0144	(10E,12Z)-9-Oxooctadeca-10,12-dienoic acid	390781	420348	378558	372669	380236	373343	403367	403984	410336	390764	393915	387932	413657	361661	371370	317748	329842	328342	385163	328552	325028	314124	350057	307023	333941
HJkp0145	(9Z,11E)-13-Oxooctadeca-9,11-dienoic acid	442894	363197	289006	421411	400301	484746	353687	401164	374776	450752	363242	390097	395006	356212	405195	384246	330081	347419	326968	384249	318151	318343	373061	312122	322941
HJkp0146	Sinapoylputrescine	3.11963e+06	3.11939e+06	3.33613e+06	2.94858e+06	3.05189e+06	3.33829e+06	3.15851e+06	2.47654e+06	2.79091e+06	2.79443e+06	2.47979e+06	3.14916e+06	2.90749e+06	3.21159e+06	3.02178e+06	2.89562e+06	2.67006e+06	2.78096e+06	2.87935e+06	2.52078e+06	2.5306e+06	2.36931e+06	2.4572e+06	2.92542e+06	2.44486e+06
HJkp0147	5-Aminoimidazole ribonucleotide	1.44849e+07	1.15982e+07	1.48793e+07	1.31507e+07	1.49261e+07	1.32972e+07	1.3434e+07	1.39576e+07	1.43021e+07	1.31219e+07	1.32803e+07	1.58808e+07	1.61031e+07	1.55583e+07	1.64273e+07	1.45228e+07	1.67322e+07	1.72003e+07	1.60689e+07	1.39663e+07	1.42219e+07	1.47321e+07	1.37664e+07	1.53673e+07	1.56632e+07
HJkp0148	5'-Deoxy-5'-(methylthio)adenosine	8.42286e+06	1.13775e+07	1.20771e+07	1.17797e+07	1.05482e+07	9.89484e+06	1.06374e+07	1.08566e+07	1.08537e+07	9.81698e+06	1.04739e+07	1.12771e+07	1.05899e+07	1.25308e+07	9.88288e+06	9.48999e+06	1.21564e+07	9.80396e+06	9.41498e+06	1.25544e+07	1.14228e+07	1.00309e+07	1.13821e+07	1.14449e+07	1.14608e+07
HJkp0149	N-Trans-Feruloylbenzamide	1.29908e+06	1.30362e+06	1.55594e+06	1.37617e+06	1.36667e+06	1.3281e+06	1.34663e+06	1.42672e+06	1.33556e+06	1.45248e+06	1.51382e+06	1.33399e+06	1.40006e+06	1.31017e+06	1.30856e+06	1.37967e+06	1.33668e+06	1.40843e+06	1.34189e+06	1.2924e+06	1.25814e+06	1.25246e+06	1.35017e+06	1.29361e+06	1.2725e+06
HJkp0150	N-Trans-p-Coumaroylhydroxyphenylacetamide	117929	111966	83683.4	151054	135355	168437	112587	146856	117577	129192	131367	150426	124197	123938	158824	117309	157017	174499	125782	128086	180070	135462	175003	138203	104379
HJkp0151	1,3,8-trihydroxy-5a,6,11,11a-tetrahydro-12H-benzo[b]xanthen-12-one	290124	241829	258506	227907	238503	279900	265324	227267	263035	306709	246980	286114	310039	273017	251658	245677	234156	278677	237823	257344	266785	230439	263044	225458	245599
HJkp0152	N-(4-hydroxyphenethyl)-glucosamine	2.35299e+07	2.63268e+07	1.81375e+07	2.92357e+07	1.73486e+07	2.59572e+07	2.14211e+07	2.16694e+07	2.54053e+07	1.33977e+07	2.22023e+07	2.16987e+07	1.84479e+07	2.74616e+07	1.29661e+07	1.70434e+07	2.58981e+07	2.33972e+07	1.32751e+07	3.12922e+07	2.3394e+07	1.86025e+07	2.0743e+07	1.67303e+07	2.03598e+07
HJkp0153	N-cis-p-Coumaroyloctopamine	42531	100487	28926.7	81898.9	35952.6	77043.1	82510.2	57315.7	45682.1	91876.6	33636.9	139598	93460.3	48607.4	101831	37600	102043	77964	105632	96884.6	40844.3	54217.7	43871.1	54933.3	57248.3
HJkp0155	Hispidulin (5,7,4'-Trihydroxy-6-methoxyflavone)	3.12408e+06	3.24271e+06	3.27605e+06	3.07339e+06	3.28535e+06	2.93406e+06	3.17588e+06	3.2498e+06	3.37507e+06	3.25114e+06	3.32061e+06	3.38173e+06	3.41591e+06	3.21716e+06	3.34612e+06	3.32378e+06	3.30045e+06	3.11124e+06	3.27879e+06	3.34114e+06	3.08434e+06	3.13815e+06	3.15367e+06	3.14596e+06	3.40927e+06
HJkp0156	6-methyl luteolin	46325.5	53363.8	47731.6	83513.8	90602.3	45081.5	57817.3	54708.9	77411.9	66369.9	42420.8	34417.4	43359.6	56982.5	40434.5	33423.7	52817.9	78281.5	41049.5	54062.9	48410.8	40196.6	52324.7	51394.2	42432.1
HJkp0158	(3R)-5,7-dihydroxy-8-methyl-3-(4'-hydroxybenzyl)-chroman-4-one	3.29754e+06	3.41745e+06	3.51264e+06	3.25554e+06	3.40556e+06	3.20694e+06	3.14848e+06	3.47301e+06	3.42557e+06	3.45226e+06	3.03489e+06	3.2725e+06	3.35034e+06	3.59439e+06	3.22199e+06	3.31866e+06	3.2537e+06	3.02174e+06	3.3798e+06	3.09843e+06	3.30234e+06	3.28508e+06	3.1985e+06	3.07456e+06	3.27961e+06
HJkp0159	(3R)-5,7-dihydroxyl-6-methyl-3-(4'-hydroxylbenzyl)-chroman-4-one	3.18319e+07	3.11555e+07	3.05986e+07	2.77649e+07	3.18157e+07	2.93636e+07	3.3151e+07	3.26751e+07	3.26571e+07	3.13643e+07	3.1394e+07	3.24382e+07	3.19023e+07	3.26183e+07	3.26431e+07	3.18224e+07	3.16612e+07	3.19337e+07	2.99462e+07	3.15461e+07	2.95165e+07	2.97555e+07	3.12265e+07	3.11708e+07	3.00678e+07
HJkp0160	D-erythro-sphinganine	250829	238421	287405	228555	227940	286307	215574	241208	250240	239067	236817	215787	215367	232105	215105	217958	224703	215244	221780	224752	188799	214312	166730	218550	229224
HJkp0161	Sphinganine	1.47324e+07	1.43631e+07	1.4215e+07	1.4239e+07	1.39786e+07	1.41887e+07	1.42422e+07	1.41539e+07	1.36869e+07	1.40913e+07	1.43539e+07	1.4758e+07	1.26958e+07	1.44387e+07	1.44233e+07	1.27575e+07	1.43873e+07	1.36964e+07	1.3656e+07	1.42593e+07	1.38636e+07	1.40823e+07	1.3634e+07	1.45968e+07	1.34745e+07
HJkp0162	Disporopsin	9.65205e+06	9.39036e+06	9.43147e+06	9.43148e+06	9.14757e+06	9.33421e+06	9.68498e+06	9.34213e+06	9.30124e+06	9.74562e+06	9.35057e+06	9.46658e+06	9.77889e+06	8.96526e+06	8.58314e+06	9.5696e+06	9.34042e+06	9.03006e+06	9.57431e+06	8.85476e+06	8.81983e+06	9.09522e+06	9.01913e+06	9.38632e+06	9.32701e+06
HJkp0163	Polygonatone D	3.15979e+06	3.23056e+06	3.18109e+06	3.10985e+06	3.12535e+06	3.09931e+06	3.30181e+06	3.28215e+06	3.08701e+06	3.24161e+06	3.19071e+06	3.13811e+06	3.05468e+06	3.25047e+06	3.11119e+06	3.06546e+06	3.07686e+06	3.26792e+06	3.08667e+06	3.03581e+06	3.21132e+06	3.21703e+06	3.04002e+06	3.00715e+06	3.00805e+06
HJkp0164	Nicotianamine	8.72081e+06	8.86467e+06	7.99616e+06	8.75212e+06	8.44067e+06	8.03262e+06	8.31777e+06	9.41426e+06	8.68073e+06	7.9382e+06	8.43106e+06	8.22332e+06	8.84755e+06	7.61954e+06	8.08526e+06	7.89469e+06	7.73113e+06	7.89135e+06	7.11271e+06	8.28242e+06	7.92995e+06	7.65541e+06	8.29161e+06	6.60219e+06	8.47475e+06
HJkp0165	N-Cis-Feruloylphenacylamine	1.55057e+07	1.75007e+07	2.22131e+07	2.13926e+07	1.70479e+07	1.42901e+07	1.46801e+07	1.64959e+07	1.65701e+07	1.53059e+07	1.72679e+07	1.69559e+07	1.54861e+07	2.03273e+07	1.61983e+07	1.3757e+07	1.66657e+07	1.48561e+07	1.50718e+07	2.22463e+07	2.02702e+07	1.46508e+07	1.55568e+07	1.40378e+07	1.60305e+07
HJkp0166	N-Trans-Feruloylphenacylamine	2.0274e+06	2.44743e+06	3.01017e+06	2.9251e+06	2.15029e+06	1.92203e+06	1.88028e+06	2.12154e+06	2.22229e+06	1.95516e+06	2.15331e+06	2.27995e+06	1.9486e+06	2.80954e+06	2.07209e+06	1.7422e+06	2.40884e+06	1.8945e+06	1.92648e+06	2.94928e+06	2.75158e+06	1.99662e+06	2.03617e+06	2.07286e+06	2.05855e+06
HJkp0168	(E)-5,7-dihydroxy-6,8-dimethyl-3-(4'-hydroxybenzylidene)-chroman-4-one	943212	915074	850230	923756	926591	924640	832345	923557	953384	867120	880064	884448	894800	939589	854213	910648	891586	854324	850403	795641	852278	811901	983263	812197	922115
HJkp0169	N-Cis-Feruloyltyramine	5.46823e+06	5.42272e+06	4.73235e+06	5.29302e+06	5.06989e+06	5.66551e+06	4.63506e+06	5.19825e+06	4.73405e+06	5.12571e+06	4.98614e+06	4.99052e+06	5.325e+06	5.37574e+06	5.33154e+06	5.08114e+06	4.89732e+06	5.05003e+06	4.95376e+06	5.18997e+06	4.86165e+06	4.90045e+06	4.80731e+06	4.69919e+06	4.40746e+06
HJkp0170	N-Trans-Feruloyltyramine	588289	615839	623904	679839	602129	687393	689341	657009	600829	647601	703425	604456	710223	686012	612659	619909	519790	565633	630728	514484	564570	591334	645459	642594	537110
HJkp0171	6,8-Dihydroxy-2-(4-hydroxybenzyl)-5,7-dimethyl-3,4-dihydronaphthalen-1(2H)-one	2.45527e+06	2.47812e+06	2.46087e+06	2.49153e+06	2.45424e+06	2.48338e+06	2.49286e+06	2.46411e+06	2.43457e+06	2.44215e+06	2.40985e+06	2.41587e+06	2.48148e+06	2.48471e+06	2.41897e+06	2.44683e+06	2.32884e+06	2.41628e+06	2.22299e+06	2.34441e+06	2.36813e+06	2.27242e+06	2.22663e+06	2.37619e+06	2.19753e+06
HJkp0172	Ophiopogonanone B	6.52585e+07	6.54633e+07	6.4506e+07	6.60488e+07	6.37722e+07	6.65638e+07	6.58106e+07	6.348e+07	6.69279e+07	6.47711e+07	6.61623e+07	6.46314e+07	6.79027e+07	6.49356e+07	6.66608e+07	6.46744e+07	6.40443e+07	6.30868e+07	6.3001e+07	6.35497e+07	6.49435e+07	6.24251e+07	6.12295e+07	6.27773e+07	5.97152e+07
HJkp0173	(3S)-5,7-dihydroxy-3-[(4-methoxyphenyl)methyl]-6-methyl-2,3-dihydrochromen-4-one	1.03051e+08	1.06734e+08	1.0878e+08	1.04995e+08	1.05145e+08	1.0624e+08	1.03764e+08	1.04787e+08	1.05315e+08	1.04502e+08	1.0849e+08	1.05219e+08	1.03891e+08	1.03792e+08	1.06942e+08	1.07473e+08	1.03272e+08	1.03732e+08	1.03018e+08	9.77645e+07	1.03985e+08	1.06163e+08	1.0439e+08	1.03365e+08	1.03788e+08
HJkp0174	2-(2,4-dihydroxybenzyl)-6,8-dihydroxy-7-methyl-3,4-dihydronaphthalen-1(2H)-one	1.32097e+07	1.39776e+07	1.29395e+07	1.42154e+07	1.39789e+07	1.41028e+07	1.44888e+07	1.47617e+07	1.43691e+07	1.46657e+07	1.38554e+07	1.40681e+07	1.29699e+07	1.38851e+07	1.45288e+07	1.42115e+07	1.42795e+07	1.40136e+07	1.43433e+07	1.48819e+07	1.40387e+07	1.32139e+07	1.42025e+07	1.27011e+07	1.41067e+07
HJkp0178	5,7-dihydroxy-6-methyl-3-(2',4'-dihydroxybenzyl)-chroman-4-one	3.07376e+06	2.82338e+06	2.95431e+06	2.81942e+06	2.81707e+06	2.91101e+06	3.01089e+06	2.98064e+06	2.85545e+06	2.98619e+06	2.91677e+06	2.82344e+06	3.003e+06	3.01445e+06	2.84141e+06	2.81242e+06	2.89547e+06	2.88416e+06	2.95986e+06	2.94574e+06	2.72219e+06	2.92519e+06	2.93407e+06	2.79506e+06	2.78477e+06
HJkp0179	5,7-dihydroxy-8-methyl-3-(2',4'-dihydroxybenzyl)-chroman-4-one	2.81446e+06	2.68534e+06	2.84198e+06	3.03681e+06	2.80216e+06	2.8605e+06	2.74227e+06	2.68967e+06	2.9107e+06	2.9623e+06	3.00808e+06	2.71108e+06	3.05971e+06	2.94082e+06	2.76614e+06	2.85873e+06	2.89512e+06	2.694e+06	2.48758e+06	2.75212e+06	2.27574e+06	2.71196e+06	2.74887e+06	2.68418e+06	2.67687e+06
HJkp0180	phytosphingosine	9.98695e+06	1.022e+07	1.07569e+07	9.59415e+06	9.99178e+06	1.05066e+07	1.04408e+07	1.06805e+07	1.06553e+07	1.02957e+07	9.78409e+06	1.08839e+07	1.02413e+07	1.01715e+07	9.92434e+06	9.80635e+06	9.69045e+06	9.85562e+06	9.79962e+06	9.45543e+06	9.41726e+06	9.73199e+06	8.91364e+06	9.87342e+06	8.85175e+06
HJkp0182	N-Trans-Feruloylphenylglycine	430832	373609	491411	577496	501115	279532	487404	489079	532424	453042	504480	450318	388969	473970	506862	386733	413028	431141	451617	503433	469776	390711	600919	495258	294387
HJkp0183	N-Cis-Feruloylphenylglycine	460703	431241	380577	510957	397526	308902	448271	488715	378255	350152	462098	459616	318565	654618	532816	561488	365594	397602	444141	495779	414055	316556	444195	456361	304142
HJkp0184	N-Trans-Sinapoylbenzamide	189163	136129	176083	166269	171619	167949	178416	203634	198945	166024	168171	143543	169400	204519	171908	154024	154131	196254	185853	186004	158792	212122	176833	153131	219725
HJkp0185	Pholedrine 4-O-glucoside	920367	970678	631888	649929	1.00438e+06	1.12919e+06	1.07e+06	923758	835092	949778	904746	980802	997974	1.01705e+06	1.05402e+06	931534	1.0251e+06	1.14016e+06	1.07243e+06	749264	678090	1.22687e+06	995801	1.01355e+06	1.1193e+06
HJkp0187	N-Cis-Feruloyloctopamine	551127	869592	869711	987176	656329	727704	472090	606513	568712	674085	506646	734389	816312	799364	498362	612714	627858	678994	533917	788133	783730	781525	766355	764910	658228
HJkp0190	5-hydroxy-3-(2-hydroxy-4-methoxybenzyl)-7-methoxychroman-4-one	4.5768e+07	4.80885e+07	4.69901e+07	4.87185e+07	4.71767e+07	4.60773e+07	4.89742e+07	4.67773e+07	4.7952e+07	4.85914e+07	4.70428e+07	4.69751e+07	4.76598e+07	4.74841e+07	4.79252e+07	4.84674e+07	4.608e+07	4.69053e+07	4.63046e+07	4.8818e+07	4.44602e+07	4.68763e+07	4.71356e+07	4.48753e+07	4.65677e+07
HJkp0191	5,7-Dihydroxy-6,8-dimethyl-3-(2',4'-hydroxybenzyl)chroman-4-One	2.29447e+06	2.47523e+06	2.4403e+06	2.53879e+06	2.34884e+06	2.42213e+06	2.45622e+06	2.47528e+06	2.46029e+06	2.55942e+06	2.32656e+06	2.34784e+06	2.51439e+06	2.48338e+06	2.40997e+06	2.47386e+06	2.54107e+06	2.41258e+06	2.38556e+06	2.38213e+06	2.39646e+06	2.36711e+06	2.33642e+06	2.45911e+06	2.3463e+06
HJkp0192	(3R)-5,7-dihydroxy-8-methyl-3-(2'-hydroxy-4'-methoxybenzyl)-chroman-4-one	1.9159e+07	1.87554e+07	1.89497e+07	1.85278e+07	1.92084e+07	1.84007e+07	1.94526e+07	1.87205e+07	1.97654e+07	1.87714e+07	1.87301e+07	1.87809e+07	1.90198e+07	1.88337e+07	1.91557e+07	1.86983e+07	1.82284e+07	1.74031e+07	1.83483e+07	1.89646e+07	1.72365e+07	1.75741e+07	1.80585e+07	1.74978e+07	1.789e+07
HJkp0193	2'-Deoxyadenosine-5'-monophosphate	2.37666e+06	2.28437e+06	2.64246e+06	1.99461e+06	2.83238e+06	2.54368e+06	2.42798e+06	2.40027e+06	2.38703e+06	2.50483e+06	2.03219e+06	2.53681e+06	2.53564e+06	2.65374e+06	2.22608e+06	2.32957e+06	2.39921e+06	2.6191e+06	2.70914e+06	2.55856e+06	2.58788e+06	2.62332e+06	2.42001e+06	2.70899e+06	2.63316e+06
HJkp0194	Pyridoxine-5'-O-glucoside	7.16573e+06	7.14511e+06	7.2635e+06	7.66517e+06	8.22148e+06	6.99094e+06	6.92542e+06	7.25297e+06	6.58656e+06	6.76867e+06	6.84841e+06	7.26802e+06	7.00669e+06	7.41599e+06	6.45004e+06	6.86871e+06	7.4554e+06	7.10094e+06	6.97311e+06	7.16459e+06	7.04071e+06	7.0974e+06	6.92161e+06	7.22624e+06	6.44545e+06
HJkp0197	Kojibiose	147098	160792	69370.7	121146	181979	136433	153631	177236	168091	98173.1	110287	124523	144624	135894	144983	137632	172917	245018	94669.5	146289	87465.7	280102	140057	180523	155727
HJkp0198	Cocamidopropyl betaine	2.38912e+07	2.8044e+07	2.41703e+07	2.41167e+07	2.45627e+07	2.5684e+07	2.57343e+07	2.87134e+07	2.72411e+07	2.67311e+07	2.44663e+07	2.57736e+07	2.69129e+07	2.82446e+07	2.67291e+07	2.79881e+07	2.71856e+07	2.91996e+07	2.81671e+07	2.77571e+07	2.69946e+07	3.11133e+07	2.85864e+07	2.57664e+07	2.66649e+07
HJkp0199	5,7-dihydroxy-6,8-dimethyl-3(R,S)-(3'-hydroxy-4'-methoxybenzyl)-chroman-4-one	8.69343e+06	8.38585e+06	8.37904e+06	8.42408e+06	7.97749e+06	8.90587e+06	8.86605e+06	8.53148e+06	8.31781e+06	8.3906e+06	8.60052e+06	8.23478e+06	8.30373e+06	8.24055e+06	8.20108e+06	7.93615e+06	7.6878e+06	8.36049e+06	7.98013e+06	7.94429e+06	8.06151e+06	8.29538e+06	8.29737e+06	7.74901e+06	7.86339e+06
HJkp0200	5,7-dihydroxy-6,8-dimethyl-3-(2'-hydroxy-4'-methoxybenzyl)-chroman-4-one	8.3823e+06	8.32437e+06	8.58101e+06	8.21721e+06	8.48763e+06	8.66718e+06	8.48224e+06	8.49905e+06	8.77967e+06	8.27313e+06	8.55675e+06	8.12856e+06	8.36653e+06	7.96491e+06	7.98537e+06	8.05689e+06	7.94706e+06	8.08757e+06	7.97794e+06	8.1477e+06	7.94353e+06	8.12244e+06	8.31257e+06	8.07135e+06	7.95542e+06
HJkp0201	5,7-dihydroxy-6-methoxyl-8-methyl-3-(2',4'-dihydroxybenzyl)-chroman-4-one	6.23416e+06	5.87872e+06	5.97863e+06	5.88421e+06	6.13331e+06	5.77844e+06	6.00015e+06	6.14584e+06	6.05819e+06	6.09569e+06	5.89152e+06	6.08561e+06	5.91764e+06	6.03863e+06	6.10852e+06	6.14765e+06	5.89425e+06	6.08879e+06	5.84132e+06	6.00235e+06	5.77869e+06	5.70412e+06	5.74012e+06	5.79715e+06	5.84608e+06
HJkp0203	Adenosine 5'-monophosphate	4.24555e+07	5.256e+07	5.26531e+07	6.06888e+07	6.10378e+07	6.07644e+07	5.96494e+07	7.14041e+07	6.76054e+07	6.83064e+07	5.59211e+07	4.07738e+07	7.09313e+07	4.57299e+07	6.95842e+07	7.51961e+07	6.15059e+07	5.84222e+07	7.00483e+07	6.12128e+07	7.25967e+07	5.99199e+07	6.27263e+07	6.31218e+07	7.88576e+07
HJkp0204	MG 18:4	192441	213540	215829	227481	170981	202134	165425	178543	226040	185349	176259	190638	222148	186180	189446	207338	155970	189182	125076	152300	195643	148248	191876	152590	176717
HJkp0205	MG 18:3	1.86502e+07	1.73918e+07	1.73409e+07	1.76225e+07	1.89058e+07	1.85026e+07	1.70229e+07	1.88434e+07	1.7524e+07	1.77979e+07	1.84147e+07	1.82939e+07	1.70965e+07	1.7353e+07	1.88897e+07	1.82976e+07	1.74486e+07	1.70038e+07	1.73124e+07	1.74277e+07	1.74651e+07	1.70377e+07	1.8299e+07	1.65659e+07	1.31441e+07
HJkp0206	MG 18:3(2n isomer)	7.82987e+06	6.89214e+06	6.98783e+06	7.29878e+06	7.59861e+06	7.47496e+06	6.39197e+06	7.21119e+06	6.5712e+06	6.29247e+06	7.34121e+06	7.14431e+06	6.33518e+06	6.97229e+06	7.10343e+06	7.05041e+06	6.80353e+06	6.56584e+06	6.68495e+06	6.62516e+06	6.39275e+06	6.77232e+06	7.24977e+06	6.60842e+06	5.19388e+06
HJkp0207	MG 18:2	38369.5	26079	16536.9	20883.5	23694.1	25662.2	21462.9	17440.2	10374.9	25999.5	13152.8	24147.3	20685.9	25179.2	34852.2	25387.7	19869.4	14811.4	15793.2	18602.4	17640.4	17711.3	16449.9	18696.8	15851.4
HJkp0208	MG 18:2(2n isomer)	111428	111369	97445.3	94376.2	105619	88372.6	81901.1	103906	84049.9	137833	80544.3	92427.3	85866.1	91065.8	89778.4	132239	103020	81722.9	67055.9	84821.1	105428	90340.6	87648	117146	85705.9
HJkp0209	Turanose	4.58665e+06	7.96123e+06	4.85013e+06	6.92267e+06	7.29591e+06	4.90516e+06	4.69566e+06	8.4697e+06	6.42626e+06	4.58336e+06	4.18439e+06	4.74675e+06	7.16172e+06	4.95952e+06	5.50728e+06	6.71892e+06	4.21064e+06	7.30026e+06	4.48369e+06	6.20626e+06	5.06956e+06	4.82195e+06	4.06434e+06	4.74244e+06	8.06158e+06
HJkp0211	Riboflavin (Vitamin B2)	529740	354882	409141	491104	530883	432801	412135	406146	523412	433296	467836	372222	280618	338482	322260	466143	332574	367245	268874	403120	406751	365929	463175	538001	401325
HJkp0212	Succinyladenosine	9.92867e+06	9.89972e+06	1.2123e+07	1.06349e+07	1.06076e+07	9.47607e+06	1.28128e+07	1.30366e+07	1.07151e+07	9.30925e+06	9.60977e+06	1.08449e+07	1.21934e+07	1.19042e+07	1.1156e+07	1.01108e+07	1.18629e+07	1.09822e+07	1.09091e+07	1.03875e+07	9.14978e+06	9.1197e+06	1.1417e+07	9.87124e+06	1.24162e+07
HJkp0213	S-(5'-Adenosy)-L-homocysteine	6.7401e+06	7.35983e+06	7.72187e+06	6.88691e+06	6.72347e+06	6.60351e+06	7.13591e+06	7.37043e+06	6.78814e+06	7.91024e+06	6.80436e+06	6.80464e+06	8.47212e+06	7.33208e+06	7.24947e+06	6.5066e+06	6.7871e+06	6.95559e+06	7.53792e+06	7.06504e+06	7.21748e+06	7.43098e+06	6.84643e+06	7.55852e+06	7.30772e+06
HJkp0216	S-(5'-Adenosyl)-L-methionine	1.16399e+06	2.802e+06	1.24389e+06	1.66337e+06	1.68321e+06	1.35088e+06	1.25756e+06	1.21425e+06	1.40971e+06	967179	1.42065e+06	1.0426e+06	1.6408e+06	1.11688e+06	1.14328e+06	1.0554e+06	977788	1.6274e+06	1.15685e+06	1.45383e+06	943646	835434	1.01731e+06	1.17872e+06	1.37142e+06
HJkp0220	Methylpicraquassioside A	4.79123e+06	3.25339e+06	4.75645e+06	3.67611e+06	5.10036e+06	3.72576e+06	4.03868e+06	2.82593e+06	3.57259e+06	3.18724e+06	3.94015e+06	6.04319e+06	5.24536e+06	4.13042e+06	4.66257e+06	3.09689e+06	4.12787e+06	3.7953e+06	4.17458e+06	3.73746e+06	3.11806e+06	2.81899e+06	3.22999e+06	3.87876e+06	3.07767e+06
HJkp0224	Apigenin-6-C-glucoside (Isovitexin)	416494	298168	603006	666027	565279	323416	290585	488803	550214	423795	589849	411594	437738	275566	271409	478616	403820	333121	285803	436423	686601	437277	456098	571411	512794
HJkp0225	Apigenin-8-C-Glucoside (Vitexin)	1.57999e+06	1.02884e+06	1.44953e+06	1.30469e+06	1.68158e+06	1.12261e+06	1.58885e+06	1.38196e+06	1.62319e+06	1.37145e+06	1.6211e+06	987220	905411	830450	1.10899e+06	1.49356e+06	871564	1.23367e+06	1.15489e+06	1.33724e+06	1.8495e+06	1.2973e+06	1.63732e+06	1.43308e+06	1.70148e+06
HJkp0226	Genistein-8-C-glucoside	843255	1.05509e+06	1.23171e+06	845119	1.31683e+06	1.11769e+06	876921	826412	951495	1.01456e+06	903992	962800	1.10079e+06	573042	780129	994322	1.21316e+06	859321	1.12357e+06	1.0731e+06	805231	1.09583e+06	1.30776e+06	1.16114e+06	1.21723e+06
HJkp0228	lysoPE 15:0	619275	537418	662204	556049	499904	501863	609193	644398	637069	540342	520382	493993	681409	612627	527778	599719	554049	533339	490118	479410	644315	477637	543577	571997	575634
HJkp0231	(E)-7-O-β-D-glucopyranoside-5-hydroxy-3-(4'-hydroxybenzylidene)-chroman-4-one	205951	141038	232615	225784	199864	210519	140954	296198	185473	277836	194994	277105	334085	117039	386873	241197	311497	296265	222813	239362	275520	293827	235463	334713	263380
HJkp0232	Dihydrokaempferol-3-O-glucoside	1.80189e+06	1.84603e+06	1.22945e+06	1.25971e+06	1.73279e+06	1.83335e+06	1.92215e+06	1.63224e+06	1.23352e+06	1.8765e+06	1.36234e+06	1.71566e+06	2.03291e+06	1.99901e+06	2.33827e+06	1.80651e+06	2.17821e+06	2.49011e+06	1.93181e+06	1.37404e+06	1.18087e+06	2.09141e+06	1.7205e+06	2.06287e+06	1.78099e+06
HJkp0235	LysoPE 16:0	1.54347e+07	1.49949e+07	1.68362e+07	1.41638e+07	1.79635e+07	1.83543e+07	1.30555e+07	1.43089e+07	1.62979e+07	1.60986e+07	1.33195e+07	1.80105e+07	1.67963e+07	1.45118e+07	1.60696e+07	1.65547e+07	1.43104e+07	1.59387e+07	1.62891e+07	1.37025e+07	1.39113e+07	1.45711e+07	1.50507e+07	1.34754e+07	1.59793e+07
HJkp0240	LysoPC 14:0	933184	792613	775767	874474	841001	861059	901602	949880	885232	928006	936080	989270	931081	940352	924777	905895	946666	910656	934581	999304	951985	1.04846e+06	916896	886136	1.01631e+06
HJkp0245	LysoPE 18:2(2n isomer)	8.19445e+06	9.09654e+06	8.70913e+06	9.05325e+06	6.10282e+06	8.10232e+06	9.23187e+06	7.89369e+06	9.09111e+06	6.56465e+06	5.70052e+06	6.49624e+06	6.88576e+06	1.11141e+07	1.05241e+07	7.22257e+06	7.62831e+06	9.99859e+06	6.41207e+06	9.04442e+06	1.06325e+07	8.48873e+06	6.23797e+06	7.14596e+06	7.5542e+06
HJkp0246	LysoPE 18:2	1.25388e+07	1.0523e+07	1.17806e+07	1.11574e+07	1.33143e+07	1.21987e+07	1.19243e+07	1.29136e+07	1.21091e+07	1.24772e+07	1.03044e+07	1.22203e+07	1.32652e+07	1.31817e+07	1.23504e+07	1.17124e+07	1.19497e+07	1.24754e+07	1.24077e+07	1.16364e+07	1.25006e+07	1.25269e+07	1.25124e+07	1.16827e+07	1.18266e+07
HJkp0250	LysoPC 15:1	1.39213e+06	1.39879e+06	1.50671e+06	1.50847e+06	1.37202e+06	1.36742e+06	1.42772e+06	1.41101e+06	1.39264e+06	1.482e+06	1.46395e+06	1.46366e+06	1.51913e+06	1.53214e+06	1.53505e+06	1.53415e+06	1.54487e+06	1.63368e+06	1.50458e+06	1.63002e+06	1.54345e+06	1.56185e+06	1.51341e+06	1.56688e+06	1.65824e+06
HJkp0251	LysoPC 15:1(2n isomer)	321050	284209	317105	320613	280201	292983	309403	264664	348520	313387	314627	294906	328444	306460	340615	238760	304936	332532	375388	333280	271926	304462	304413	303659	305929
HJkp0252	LysoPE 18:1	1.56541e+06	1.3684e+06	1.38419e+06	1.30826e+06	1.54203e+06	1.65961e+06	1.82677e+06	1.64733e+06	1.5798e+06	1.33176e+06	1.42992e+06	1.71322e+06	1.49526e+06	1.71808e+06	1.62511e+06	1.69664e+06	1.66216e+06	1.68059e+06	1.38443e+06	1.74348e+06	1.57709e+06	1.40639e+06	1.54315e+06	1.64514e+06	1.64694e+06
HJkp0253	LysoPE 18:1(2n isomer)	216308	375498	273735	357313	135114	392507	288406	502375	312796	309734	421197	311641	210099	351449	322936	294848	216761	211724	320277	347614	312738	543074	397341	274229	341927
HJkp0257	LysoPC 15:0	1.37523e+06	1.29009e+06	1.34917e+06	1.33514e+06	1.35649e+06	1.38822e+06	1.4384e+06	1.53022e+06	1.40246e+06	1.44901e+06	1.42477e+06	1.46925e+06	1.33379e+06	1.44498e+06	1.46559e+06	1.32751e+06	1.42276e+06	1.47736e+06	1.51471e+06	1.43059e+06	1.40662e+06	1.38382e+06	1.38833e+06	1.50457e+06	1.56222e+06
HJkp0258	Lyciumamide C	1.47849e+06	1.51545e+06	1.48024e+06	1.59485e+06	1.53637e+06	1.56027e+06	1.61882e+06	1.58656e+06	1.46195e+06	1.54625e+06	1.59185e+06	1.62364e+06	1.63534e+06	1.5636e+06	1.62234e+06	1.61209e+06	1.43547e+06	1.53596e+06	1.53972e+06	1.53757e+06	1.54235e+06	1.46707e+06	1.38047e+06	1.40281e+06	1.37568e+06
HJkp0259	LysoPC 16:2	87358.6	111278	113665	96240.9	84851	97716.8	91772.2	106684	120415	78855.1	79562.3	104353	96415.1	85996.6	114644	93598.6	119368	105702	113617	85718.9	95735.5	95908.8	89505.7	125576	122646
HJkp0262	LysoPC 16:1	293477	231507	211515	246268	195787	163665	269152	255980	270021	172709	268089	309925	233635	512742	302158	184461	222175	209293	185262	245361	204491	243841	210654	233622	234812
HJkp0263	LysoPC 16:1(2n isomer)	639719	601136	760033	781502	720727	737220	762054	770235	658585	852288	818280	840631	815718	817079	820487	909059	831374	863959	915765	861005	916134	867192	774529	956708	949514
HJkp0264	PC(O-14:0/2:0)	822289	868468	890077	904448	964611	985691	995375	938863	1.05773e+06	948422	983182	978516	989764	1.12093e+06	1.00559e+06	1.02715e+06	1.09426e+06	1.11506e+06	1.17359e+06	1.17167e+06	1.06758e+06	1.18949e+06	1.11377e+06	1.09335e+06	1.29612e+06
HJkp0265	LysoPC 16:0	1.20278e+07	1.19452e+07	1.22688e+07	1.23382e+07	1.23103e+07	1.21411e+07	1.19214e+07	1.21275e+07	1.23665e+07	1.22574e+07	1.27343e+07	1.25285e+07	1.22621e+07	1.20823e+07	1.17856e+07	1.18984e+07	1.23491e+07	1.21715e+07	1.23723e+07	1.26914e+07	1.20128e+07	1.17096e+07	1.20642e+07	1.16396e+07	1.26018e+07
HJkp0267	Planteose	50021.6	87590.9	60365.6	59063.2	29320.2	33320.8	54189.1	63872.5	61019.7	51333.4	35195.2	52079.1	78413	81639.7	58607.1	85921.4	70649.4	112779	85120.2	57746.2	71846.1	66665.7	84103.3	41955.2	109162
HJkp0272	1,2-Dioctanoyl-sn-glycero-3-phosphocholine	1.44981e+06	1.35675e+06	1.51671e+06	1.50012e+06	1.45706e+06	1.49287e+06	1.51668e+06	1.43995e+06	1.38638e+06	1.46071e+06	1.4465e+06	1.49149e+06	1.47712e+06	1.41837e+06	1.49394e+06	1.42683e+06	1.4376e+06	1.45782e+06	1.44257e+06	1.50158e+06	1.44377e+06	1.43903e+06	1.45659e+06	1.47778e+06	1.43261e+06
HJkp0273	LysoPC 17:0	1.42581e+06	1.4362e+06	1.40434e+06	1.50195e+06	1.43884e+06	1.43993e+06	1.5355e+06	1.47797e+06	1.46212e+06	1.46867e+06	1.45231e+06	1.45781e+06	1.49934e+06	1.45378e+06	1.49264e+06	1.4682e+06	1.47862e+06	1.52793e+06	1.5298e+06	1.45906e+06	1.48998e+06	1.53162e+06	1.44499e+06	1.37545e+06	1.49773e+06
HJkp0276	LysoPC 18:3(2n isomer)	2.71657e+06	2.91574e+06	2.79902e+06	3.17002e+06	3.01202e+06	3.21798e+06	3.18031e+06	3.13388e+06	3.12949e+06	3.205e+06	3.20383e+06	3.14814e+06	3.08148e+06	3.12408e+06	3.19225e+06	3.22105e+06	3.3663e+06	3.2796e+06	3.47467e+06	3.40778e+06	3.43047e+06	3.42726e+06	3.34376e+06	3.52283e+06	3.51605e+06
HJkp0277	LysoPC 18:3	4.91055e+06	4.42786e+06	4.45874e+06	4.56194e+06	4.86558e+06	4.43644e+06	4.74166e+06	4.35902e+06	4.58783e+06	4.85694e+06	4.61513e+06	4.68914e+06	4.64308e+06	4.79091e+06	4.61972e+06	4.64342e+06	4.52519e+06	4.45275e+06	4.28924e+06	4.48375e+06	4.86084e+06	4.80416e+06	4.54289e+06	4.79771e+06	5.02406e+06
HJkp0278	LysoPC 18:2(2n isomer)	4.22709e+07	4.30911e+07	4.18077e+07	4.39151e+07	4.55658e+07	4.50314e+07	4.67387e+07	4.58188e+07	4.6897e+07	4.92117e+07	4.82566e+07	4.82824e+07	4.85249e+07	4.84387e+07	4.80799e+07	4.87936e+07	5.01699e+07	5.26565e+07	4.98514e+07	5.21672e+07	5.14944e+07	5.00918e+07	4.92316e+07	5.10677e+07	5.31536e+07
HJkp0279	LysoPC 18:2	2.05523e+07	2.27335e+07	2.2144e+07	2.2525e+07	2.1259e+07	2.15575e+07	2.23474e+07	2.21352e+07	2.18335e+07	2.18396e+07	2.29461e+07	2.25766e+07	2.18991e+07	2.31374e+07	2.2713e+07	2.4029e+07	2.22137e+07	2.2663e+07	2.28734e+07	2.2039e+07	2.22574e+07	2.18978e+07	2.18611e+07	2.18697e+07	2.34581e+07
HJkp0280	LysoPC 18:1(2n isomer)	9.86743e+06	1.11103e+07	9.95586e+06	1.04647e+07	1.04879e+07	1.17083e+07	1.04775e+07	1.16201e+07	1.07621e+07	1.09789e+07	1.01374e+07	1.09822e+07	1.04189e+07	1.08134e+07	1.06336e+07	1.069e+07	1.08184e+07	1.07176e+07	1.08831e+07	1.12424e+07	1.18585e+07	1.08919e+07	1.10596e+07	1.0933e+07	1.04394e+07
HJkp0281	LysoPC 18:1	6.01275e+06	5.94659e+06	5.68054e+06	6.10644e+06	5.69198e+06	5.90051e+06	6.0793e+06	5.24115e+06	6.20539e+06	6.21868e+06	5.85475e+06	5.69026e+06	5.95881e+06	6.08422e+06	5.8607e+06	5.44463e+06	5.7726e+06	5.85437e+06	5.94094e+06	5.77435e+06	5.81635e+06	5.70112e+06	5.68819e+06	6.18006e+06	5.79491e+06
HJkp0282	LysoPC 18:0	2.07367e+06	2.10262e+06	2.07818e+06	2.14374e+06	2.03856e+06	2.05797e+06	2.06239e+06	2.09299e+06	2.17408e+06	2.01104e+06	2.09314e+06	2.04581e+06	2.09165e+06	2.00978e+06	2.03636e+06	2.04946e+06	2.02358e+06	1.96387e+06	2.01667e+06	1.92281e+06	2.02721e+06	1.98773e+06	1.93838e+06	1.88152e+06	2.40057e+06
HJkp0283	PAF C16	64958.5	70322.4	68507.4	65064.7	61580.6	73166.4	62528.8	76820.9	68033.4	66772.2	80563.1	68415.7	87332.8	77286.7	79159	69624.9	83201.6	77221.2	82767.8	82270.1	88024.1	66908.4	72900.4	64198.3	70162.4
HJkp0286	Apigenin-6-C-xyloside-8-C-arabinoside	2.30374e+07	1.77969e+07	2.78165e+07	3.42266e+07	2.50579e+07	1.54383e+07	1.87874e+07	3.08947e+07	2.53686e+07	2.00985e+07	2.76624e+07	1.86203e+07	1.46849e+07	1.99461e+07	1.65644e+07	1.99072e+07	1.81571e+07	2.01246e+07	1.8601e+07	3.46462e+07	2.63244e+07	1.99045e+07	2.72225e+07	2.30073e+07	2.50587e+07
HJkp0288	LysoPC 20:5(2n isomer)	4.70192e+07	4.99989e+07	4.98035e+07	4.81622e+07	5.33764e+07	5.27182e+07	5.09257e+07	5.26668e+07	5.12382e+07	5.1831e+07	5.45465e+07	5.61167e+07	5.56623e+07	5.59318e+07	5.55143e+07	5.39709e+07	5.70057e+07	5.50798e+07	5.55688e+07	5.53379e+07	5.5798e+07	6.10468e+07	5.93035e+07	5.68816e+07	5.91369e+07
HJkp0289	LysoPC 20:5	2.35323e+07	2.31419e+07	2.34628e+07	2.35075e+07	2.26723e+07	2.26798e+07	2.43669e+07	2.33746e+07	2.42594e+07	2.47967e+07	2.45838e+07	2.3951e+07	2.46616e+07	2.53514e+07	2.53763e+07	2.43863e+07	2.52024e+07	2.52403e+07	2.53087e+07	2.50606e+07	2.54788e+07	2.39302e+07	2.59108e+07	2.54264e+07	2.66545e+07
HJkp0290	LysoPC 20:4	1.33612e+07	1.37289e+07	1.26321e+07	1.28739e+07	1.30366e+07	1.42612e+07	1.511e+07	1.44972e+07	1.38135e+07	1.46905e+07	1.41118e+07	1.49198e+07	1.52874e+07	1.58352e+07	1.58345e+07	1.46717e+07	1.37583e+07	1.44336e+07	1.42605e+07	1.51239e+07	1.50643e+07	1.57123e+07	1.39888e+07	1.58309e+07	1.45028e+07
HJkp0291	LysoPC 20:4(2n isomer)	1.15505e+07	1.20882e+07	1.15327e+07	1.14089e+07	1.17442e+07	1.30804e+07	1.21721e+07	1.19063e+07	1.22182e+07	1.19873e+07	1.24943e+07	1.21688e+07	1.25384e+07	1.23556e+07	1.21386e+07	1.21482e+07	1.26608e+07	1.24713e+07	1.23977e+07	1.24989e+07	1.21593e+07	1.21345e+07	1.36547e+07	1.19797e+07	1.24692e+07
HJkp0294	Butenoyl PAF	161450	190606	168138	128209	173328	165999	168325	163606	176228	156559	164025	181735	191643	151162	155527	196615	138852	163787	184893	165989	162580	179774	148181	163390	220259
HJkp0295	Apigenin-6-C-glucoside-8-O-xylcoside	2.79797e+06	2.5781e+06	2.2024e+06	2.14479e+06	3.0282e+06	2.97668e+06	2.5762e+06	3.14053e+06	3.44892e+06	3.65018e+06	4.07328e+06	2.63341e+06	2.60097e+06	1.93833e+06	2.13433e+06	3.38083e+06	2.48744e+06	3.01939e+06	2.34323e+06	1.49222e+06	2.43141e+06	2.80223e+06	2.82599e+06	3.48201e+06	3.28016e+06
HJkp0298	Apigenin-7-O-(2''-glucosyl)arabinoside	98283.9	186767	260250	179142	155975	140033	185974	146259	336944	158293	184990	129789	202717	148921	116132	106681	121865	167645	150853	151828	215625	137818	226521	107915	162117
HJkp0300	Schaftoside	865725	960343	977331	998260	922746	1.05915e+06	861759	1.12009e+06	1.11716e+06	886030	1.11025e+06	841802	1.07157e+06	964337	973157	1.05351e+06	788790	1.09497e+06	817228	948613	1.09054e+06	1.00356e+06	853312	1.10748e+06	1.04219e+06
HJkp0301	Vitexin-2"-O-xyloside	884961	716785	950814	840298	945555	1.03226e+06	1.0685e+06	1.13694e+06	1.03427e+06	844555	899525	684853	901034	959461	1.05367e+06	1.04034e+06	901872	932513	1.06833e+06	1.11035e+06	989075	1.02073e+06	855730	1.0118e+06	980058
HJkp0302	LPI(16:1)	26614.7	23198.7	23451.5	17337.9	23608	28653.6	22513.7	18602.5	16849.5	11740.6	15673.7	30088.4	23339.6	20479.6	23090.3	23812.8	33152.2	21724.5	17736.4	15873	15019.9	22894.4	15622.4	34907.6	12940.6
HJkp0304	Trillin	7.34922e+06	6.74313e+06	7.24052e+06	1.00234e+07	7.62949e+06	5.11702e+06	7.65232e+06	7.95536e+06	7.9141e+06	8.54432e+06	7.73764e+06	6.73351e+06	7.9853e+06	8.49837e+06	8.7836e+06	6.86019e+06	6.62427e+06	6.71738e+06	7.71375e+06	7.29231e+06	7.01491e+06	7.33054e+06	8.99017e+06	8.42584e+06	7.87613e+06
HJkp0305	(25S)-Spirost-5-ene-3β-ol 3-O-β-D-galactopyranoside	1.50129e+07	1.60643e+07	1.41766e+07	1.64129e+07	1.49325e+07	1.20626e+07	1.39587e+07	1.63721e+07	1.50551e+07	1.42662e+07	1.52125e+07	1.39128e+07	1.44533e+07	1.23922e+07	1.46315e+07	1.45328e+07	1.28229e+07	1.43296e+07	1.40919e+07	1.3917e+07	1.55927e+07	1.36943e+07	1.29781e+07	1.8232e+07	1.62689e+07
HJkp0310	Vitexin-2"-O-galactoside	1.65415e+06	2.36094e+06	1.60998e+06	1.99467e+06	1.5228e+06	1.5151e+06	2.20385e+06	1.9122e+06	2.00137e+06	1.78727e+06	2.19642e+06	2.14386e+06	1.66242e+06	2.13771e+06	1.84028e+06	1.75532e+06	1.55216e+06	1.55275e+06	1.30661e+06	1.81386e+06	2.29603e+06	1.61024e+06	1.95119e+06	1.58263e+06	1.77729e+06
HJkp0311	Apigenin-6,8-di-C-glucoside (Vicenin-2)	4.74807e+06	4.00853e+06	4.09146e+06	4.09639e+06	5.90136e+06	4.68721e+06	4.48682e+06	5.05263e+06	4.94195e+06	5.10961e+06	7.41297e+06	4.25724e+06	4.74308e+06	5.1527e+06	3.42676e+06	7.55624e+06	3.87556e+06	5.71504e+06	4.10428e+06	5.8073e+06	4.13122e+06	3.99098e+06	4.94908e+06	4.7949e+06	3.89055e+06
HJkp0313	Saponarin(Isovitexin-7-O-glucoside)	653208	685352	496330	635842	691602	547017	798778	784284	991104	736199	890203	553052	866725	858667	574899	721775	686830	734542	577565	826525	743860	583664	1.09083e+06	638809	813917
HJkp0314	Vitexin-2''-O-glucoside	1.81343e+06	2.09487e+06	1.5572e+06	1.42233e+06	2.56044e+06	1.72379e+06	1.53628e+06	1.4171e+06	1.90475e+06	1.31178e+06	2.47663e+06	1.52772e+06	1.83301e+06	1.7234e+06	1.9548e+06	2.1978e+06	1.10267e+06	1.79328e+06	1.4266e+06	2.55727e+06	1.34191e+06	1.69865e+06	1.9014e+06	1.69289e+06	1.97909e+06
HJkp0320	Chrysoeriol-6,8-di-C-glucoside	1.16318e+06	1.13693e+06	875628	1.04776e+06	1.38359e+06	1.30533e+06	935635	1.06304e+06	1.29885e+06	851075	1.1084e+06	1.06164e+06	1.03925e+06	1.09002e+06	1.49158e+06	1.32089e+06	731471	1.12483e+06	1.57147e+06	937564	889136	1.10882e+06	956462	926602	1.05869e+06
HJkp0321	Chrysoeriol-7-O-gentiobioside	260766	422133	353881	523575	346983	360628	310624	317514	372881	341976	256333	402436	402300	580596	439324	204502	300806	500994	418956	610474	362748	291993	457416	384113	313412
HJkp0323	Nitensoside B	197114	310410	258744	290532	225544	93826.4	238490	240056	260097	164265	213323	478732	233495	261407	209016	161699	147361	147194	552373	273594	174147	484811	207995	221636	206389
HJkp0324	1-(Dihydroxyphenyl)-N2,N3-bis(4-hydroxyphenethyl)-(5-8)-dimethoxy-1,2dihydronaphthalene-2,3-dicarboxamide	556871	490318	587398	536618	502120	420717	493825	597605	512090	593412	498629	571260	559283	608622	514483	511903	515774	475205	574443	536948	495290	605007	490319	575574	526685
HJkp0325	Cannabisin F	1.96518e+06	2.03222e+06	1.84045e+06	1.94372e+06	2.05572e+06	1.84944e+06	2.08423e+06	2.12864e+06	2.00719e+06	2.05009e+06	2.23397e+06	2.13183e+06	1.75459e+06	1.99018e+06	1.96466e+06	1.97325e+06	2.19126e+06	1.8348e+06	1.8003e+06	1.93727e+06	1.92552e+06	1.99178e+06	1.92465e+06	2.01639e+06	2.15839e+06
HJkp0326	Grossamide	2.55236e+06	2.78424e+06	3.01054e+06	2.84397e+06	2.7716e+06	2.90402e+06	2.86625e+06	2.84855e+06	3.05526e+06	2.65908e+06	2.91945e+06	2.989e+06	3.03249e+06	2.89333e+06	2.74243e+06	2.77346e+06	2.75949e+06	2.46108e+06	2.71267e+06	2.86997e+06	3.05431e+06	2.76394e+06	2.83656e+06	2.86168e+06	2.72806e+06
HJkp0327	Lyciumamide A	117138	123457	163432	185751	133060	150947	129596	149703	168740	151282	163654	177990	210963	158216	155024	138410	206170	202935	177613	184943	167099	156248	190883	161608	149432
HJkp0332	Nicotinic acid adenine dinucleotide	3.26203e+06	5.21131e+06	3.6585e+06	4.97623e+06	5.09854e+06	4.70097e+06	3.16886e+06	5.08475e+06	5.02338e+06	5.16048e+06	5.61395e+06	3.59198e+06	4.61631e+06	2.53397e+06	5.94553e+06	5.24462e+06	4.72944e+06	3.96701e+06	5.40459e+06	4.5371e+06	5.24402e+06	3.70534e+06	4.23509e+06	5.17325e+06	6.07673e+06
HJkp0334	1-Linolenoyl-rac-glycerol-diglucoside	1.49587e+07	1.48213e+07	1.51693e+07	1.71558e+07	1.605e+07	1.72838e+07	1.59479e+07	1.69473e+07	1.67297e+07	1.80609e+07	1.67998e+07	1.66149e+07	1.74211e+07	1.80044e+07	1.96509e+07	1.65355e+07	1.84575e+07	2.04206e+07	1.92463e+07	1.94606e+07	1.89816e+07	1.98319e+07	2.061e+07	2.13284e+07	1.94445e+07
HJkp0336	(5-8)-Hydroxy-1-(hydroxyldimethoxyphenyl)-N2,N3-bis(4-hydroxyphenethyl)-(5-8)-dimethoxy-1,2-dihydronaphthalene-2,3-dicarboxamide	2.59779e+06	2.42859e+06	2.7778e+06	2.63628e+06	2.51107e+06	2.90132e+06	2.14325e+06	2.77901e+06	2.71883e+06	2.81971e+06	2.72786e+06	2.69134e+06	2.74747e+06	2.91685e+06	2.63399e+06	2.64832e+06	2.54809e+06	2.74076e+06	2.66274e+06	2.80465e+06	2.49099e+06	2.63635e+06	2.83981e+06	3.19655e+06	2.69644e+06
HJkp0337	Gentrogenin 3-O-rhamnosyl glucoside	14819.5	21581.5	7613.38	14304.2	5822.45	18943.6	11956	18900.1	19559.7	11054.9	10769.6	33296	9306.82	18263.2	8402.27	13563.4	9878.08	15449.7	17716.7	17142	12490.2	13600.1	17871.5	8541.97	18129.1
HJkp0339	Diosgenin 3-O-glucosyl glucoside	120109	143859	148987	123027	150487	122953	156108	107121	168212	140498	148055	154484	145131	129814	133781	122445	126467	144981	128833	144639	168825	145533	116596	152887	176187
HJkp0343	(25S)-Spirost-5-en-3β-ol-3-O-β-D-glucopyranosyl-(1→4)-β-D-galactopyranoside	4.04794e+07	3.83634e+07	3.04338e+07	4.32407e+07	3.91696e+07	3.95391e+07	4.90269e+07	4.28009e+07	4.67863e+07	4.73162e+07	5.28946e+07	5.59722e+07	4.8252e+07	5.27851e+07	4.7753e+07	4.27191e+07	4.07883e+07	4.65441e+07	4.15698e+07	4.53321e+07	3.94453e+07	4.2172e+07	5.31132e+07	5.76058e+07	4.86237e+07
HJkp0346	(25S)-Kingianoside A	205852	194876	166714	148942	152382	203970	171235	141339	129631	153399	190119	207640	286148	184362	230289	175706	134003	160116	181200	149739	188699	218798	183592	136418	244102
HJkp0347	(25R)-Kingianoside A	3.81985e+06	1.49416e+06	3.16174e+06	2.41287e+06	4.36371e+06	3.28084e+06	2.36025e+06	1.95795e+06	2.9307e+06	2.06354e+06	3.71868e+06	3.02763e+06	2.70373e+06	2.67487e+06	2.33263e+06	1.02764e+06	2.18518e+06	3.14177e+06	2.55839e+06	5.64835e+06	4.3503e+06	3.05272e+06	5.15603e+06	3.76825e+06	7.09325e+06
HJkp0348	Gentrogenin 3-O-glucosyl glucoside	80297.3	85767.3	89369.9	104207	73315.5	74906.8	77428.6	96034	99684.2	80996.1	90179.3	70857.4	75274.6	90956.1	77398.2	97566	91339	114800	113033	102470	71762.7	72653.2	87331.6	84426.1	78980.8
HJkp0350	Ophiogenin 3-O-α-L-rhamnopyranosyl(1→2)-β-D-glucopyranoside	3.45461e+07	3.30428e+07	3.79895e+07	3.85916e+07	3.94332e+07	3.22497e+07	2.92572e+07	3.7653e+07	3.79125e+07	3.09191e+07	3.91628e+07	2.78731e+07	4.50217e+07	3.15729e+07	3.73922e+07	3.22731e+07	3.09442e+07	2.79866e+07	4.69997e+07	3.61282e+07	3.75121e+07	3.7331e+07	4.39257e+07	3.36724e+07	4.37363e+07
HJkp0351	Ruscogenin-1-O-carboxyglucosyl(1,2)rhamnoside	1.04294e+06	816106	1.08574e+06	1.42597e+06	961329	962754	904436	1.04797e+06	1.35353e+06	1.1733e+06	1.3907e+06	727204	1.14819e+06	630593	793926	1.02857e+06	990269	881066	1.07398e+06	1.00789e+06	883606	889405	606823	1.06421e+06	848516
HJkp0352	Isorhamnetin-3-O-sophoroside-7-O-rhamnoside	121870	149137	200645	196648	162152	188545	245183	182635	187078	135588	145180	208217	175137	200005	209500	188456	172263	138915	197412	193175	76281.1	209579	163364	124648	168792
HJkp0353	Maltopentaose	122633	59266.6	55234.9	68811.8	62142.7	187613	71707.3	113878	49494.2	110787	154362	105547	128720	87581.6	47480.9	213575	129710	184186	103201	13388.2	112823	105097	114578	152381	113454
HJkp0357	Diosgenin 3-O-glucosyl rhamnosyl rhamnoside	8598.41	13688.6	10348	7632.04	5665.06	7728.57	7775.75	8733.95	11363.5	22918.4	543.996	7609.22	8127.83	4358.89	10840.2	9377.1	11886.1	3490.99	5716.83	14777.8	8773.11	9022.33	4738.9	6940.98	17576.5
HJkp0361	Diosgenin 3-O-β-D-glucopyranosyl-(1→4)-[α-L-rhamnopyranosyl(1→2)]-β-D-glucopyranoside	3.12348e+06	3.76154e+06	3.18165e+06	3.13085e+06	2.44829e+06	2.06158e+06	2.02951e+06	3.6121e+06	1.99904e+06	2.3698e+06	2.40711e+06	2.60308e+06	2.3663e+06	3.15974e+06	2.15916e+06	2.09284e+06	1.92036e+06	1.97539e+06	1.7987e+06	2.24748e+06	3.70704e+06	2.95369e+06	2.44526e+06	3.7824e+06	2.6954e+06
HJkp0362	Diosgenin 3-O-rhamnosyl glucosyl glucoside	510312	621958	341579	698023	459296	372777	456304	846842	390334	579165	656697	414444	172870	726635	716333	620105	277456	334508	63118.2	319488	556417	315488	473634	605655	479339
HJkp0365	Pennogenin 3-O-rhamnosyl rhamnosyl glucoside	3.55797e+06	1.89711e+06	2.55414e+06	3.24737e+06	4.73573e+06	2.21605e+06	5.8105e+06	6.27353e+06	3.73374e+06	2.97575e+06	3.21325e+06	3.31117e+06	3.05361e+06	3.2456e+06	2.67712e+06	2.93841e+06	2.66584e+06	2.44756e+06	3.4123e+06	3.38596e+06	2.63192e+06	1.76511e+06	2.46081e+06	3.22177e+06	3.17306e+06
HJkp0367	Gentrogenin 3-O-rhamnosyl glucosyl glucoside	4.27007e+06	2.86783e+06	3.28329e+06	3.50979e+06	4.5895e+06	5.98404e+06	3.51603e+06	4.76572e+06	4.15105e+06	2.94962e+06	4.83975e+06	4.17961e+06	2.28789e+06	3.49536e+06	4.18987e+06	4.86751e+06	5.105e+06	3.78329e+06	4.47974e+06	5.33446e+06	1.34457e+06	3.96659e+06	2.85151e+06	3.82694e+06	4.0742e+06
HJkp0368	(25R)-Neosibiricoside D	2.88788e+06	2.21191e+06	3.43796e+06	3.61263e+06	3.47217e+06	2.41464e+06	2.48974e+06	3.23912e+06	2.58071e+06	3.86221e+06	2.33344e+06	2.11618e+06	3.03003e+06	2.70287e+06	4.14431e+06	2.86397e+06	3.23153e+06	2.40623e+06	2.88066e+06	2.61278e+06	2.80078e+06	2.471e+06	2.82937e+06	3.68629e+06	2.48315e+06
HJkp0371	Pennogenin 3-O-rhamnosyl glucosyl glucoside	2.7647e+06	3.19767e+06	3.00072e+06	4.43879e+06	2.69426e+06	3.10941e+06	3.10956e+06	4.21917e+06	3.2675e+06	2.6723e+06	3.38558e+06	3.64751e+06	3.60633e+06	3.46851e+06	3.32316e+06	2.70781e+06	3.42089e+06	2.7268e+06	3.98648e+06	3.13419e+06	2.7992e+06	3.02736e+06	3.57211e+06	2.48452e+06	3.00244e+06
HJkp0373	Polygonatoside D	2.50005e+06	1.74351e+06	1.35803e+06	2.93673e+06	946007	1.28927e+06	1.70774e+06	2.25207e+06	3.62379e+06	1.92708e+06	3.2236e+06	2.89383e+06	2.97996e+06	1.75388e+06	2.11797e+06	1.84026e+06	1.761e+06	1.54742e+06	3.29849e+06	2.43217e+06	2.44108e+06	1.92278e+06	2.37096e+06	2.14158e+06	1.77419e+06
HJkp0376	Pratioside D1	4.78848e+06	7.07919e+06	5.15272e+06	5.73153e+06	3.84332e+06	7.28214e+06	4.29662e+06	5.44431e+06	7.03215e+06	6.89204e+06	5.74089e+06	4.34316e+06	7.47397e+06	7.47045e+06	6.75113e+06	1.26404e+07	9.12452e+06	5.54364e+06	9.28667e+06	6.1025e+06	5.08782e+06	6.65406e+06	7.53348e+06	5.61822e+06	5.80881e+06
HJkp0378	Kingianoside D	976148	1.04987e+06	1.04357e+06	694263	860893	1.06409e+06	1.15758e+06	900522	1.10979e+06	873028	1.53468e+06	1.03208e+06	1.1779e+06	1.14341e+06	1.07328e+06	942671	669352	1.3264e+06	1.87739e+06	782536	919747	1.22641e+06	1.27417e+06	729692	1.20086e+06
HJkp0389	Ruscogenin-1-O-acetylrhamnosyl(1,2)glucosyl(1,2)glucoside	454832	339303	449138	299505	558502	277519	479243	556739	607659	423551	441780	284337	470835	315696	372462	281556	305901	323194	207403	429682	430799	282286	529284	431710	550713
HJkp0394	Sceptrumgenin 3-O-glucosyl glucosyl xylosyl xyloside	112506	130211	95034.9	112525	114233	73376.2	132169	108092	149342	101284	133383	49035.4	94444.8	142305	92487.6	82837.9	115216	109191	68268.2	65543.6	98744.9	73953.6	153516	144198	89072.4
HJkp0396	Sceptrumgenin 3-O-glucosyl rhamnosyl rhamnosyl glucoside	737723	1.06023e+06	857859	1.03942e+06	964099	673111	1.13624e+06	1.00783e+06	578385	1.42001e+06	917971	1.80137e+06	997136	906195	972061	968806	1.11355e+06	1.10896e+06	1.0265e+06	877062	798257	696921	1.10771e+06	1.03212e+06	933364
HJkp0397	Diosgenin 3-O-glcosyl(1→4)rhamnosyl(1→4)rhamnosyl(1→2)glcoside	1.12368e+06	1.46347e+06	1.50856e+06	2.03451e+06	1.40768e+06	946292	1.56371e+06	1.12188e+06	1.77507e+06	1.98864e+06	1.59741e+06	1.01588e+06	1.33543e+06	1.14869e+06	2.16e+06	1.85523e+06	1.68231e+06	2.32894e+06	1.70521e+06	1.61629e+06	1.15596e+06	1.68223e+06	1.99464e+06	1.71605e+06	1.53228e+06
HJkp0402	Diosgenin 3-O-glucosyl glucosyl glucosyl xyloside	1.0006e+06	930120	1.37754e+06	1.92918e+06	835427	875809	840407	999739	858560	865679	1.54002e+06	872526	1.26138e+06	967984	1.34053e+06	1.36889e+06	1.40259e+06	1.27972e+06	1.12124e+06	1.24586e+06	1.50053e+06	1127153	970797	1.20231e+06	818202
HJkp0406	Sceptrumgenin 3-O-glucosyl glucosyl rhamnosyl glucoside	515238	321088	326969	302029	365481	286034	272094	760938	727016	311819	769145	417659	336344	266414	313949	268204	232693	303379	331731	437668	451880	411657	441465	490067	562099
HJkp0408	Diosgenin 3-O-β-D-glucopyranosyl-(1→3)-β-D-glucopyranosyl-(1→4)-[α-L-rhamnopyranosyl-(1→2)]-β-D-glucopyranoside	276584	284920	177959	164330	523610	367736	747365	445819	145115	349603	367254	240596	395173	284384	686542	278784	411218	395766	288939	560880	165094	237730	386064	245478	381313
HJkp0410	Gentrogenin 3-O-glucosyl glucosyl xylosyl glucoside	33653.1	25485.9	28865.1	42612	26456	14108.2	31832.2	10211.7	41821.7	33520.3	14450.2	16963	17963.7	24151.3	13579.9	26689.2	23224.9	32617.6	15534.9	49138.6	15450.7	28773.1	39509.9	17772.5	52242.5
HJkp0411	Yamogenin 3-O-β-D-glucopyranosyl-(1→3)-[β-D-fucopyranosyl-(1→2)]-β-D-glucopyranosyl-(1→4)-β-D-galactopyranoside	250158	320667	274138	273474	327559	317301	593101	320446	275480	336148	201810	250589	275492	329324	566211	231420	333055	248559	221302	220461	402724	272363	371307	155951	539073
HJkp0414	Gentrogenin O-glucosyl rhamnosyl glucosyl glucoside	418438	866927	175380	224058	289447	229585	512654	451274	766274	712405	344806	352145	549314	231527	250592	363573	418524	289707	919012	271681	901946	447795	548570	262389	452120
HJkp0415	Gentrogenin 3-O-glucosyl rhamnosyl glucosyl glucoside	1.02439e+06	863321	333394	166475	285886	435322	370374	359409	638437	371243	460882	333532	696355	326655	448349	431087	443491	221203	686331	266319	743025	402159	368331	224458	579956
HJkp0418	25S-Typaspidoside A	1.39072e+06	1.04667e+06	3.11094e+06	1.85174e+06	1.35444e+06	1.40566e+06	1.01012e+06	1.58624e+06	1.30031e+06	2.59865e+06	2.66436e+06	1.68367e+06	1.71742e+06	3.8608e+06	2.38899e+06	2.39101e+06	3.22252e+06	1.88773e+06	2.4369e+06	2.06536e+06	2.45178e+06	1.35794e+06	3.06285e+06	1.75245e+06	2.11893e+06
HJkp0419	(25R)-Spirost-5-en-3β,14α-diol-3-O-β-D-glucopyranosyl-(1→2)-[β-D-glucopyranosyl-(1→3)]-β-D-galactopyranoside-(1→4)-β-D-galactopyranoside	2.49878e+06	1.44075e+06	1.41357e+06	2.42199e+06	1.77383e+06	2.11918e+06	1.63577e+06	2.11149e+06	2.49662e+06	3.57897e+06	3.68541e+06	2.63998e+06	3.46038e+06	5.79203e+06	4.41019e+06	2.37249e+06	4.12305e+06	2.03385e+06	1.49723e+06	2.28017e+06	2.13352e+06	1.79397e+06	2.44068e+06	2.35088e+06	3.12296e+06
HJkp0424	Dedihydrogentrogenin 3-O-glucosyl glucosyl glucosyl glucoside	200850	318285	195100	203061	199478	167526	221281	255088	183556	643423	176395	218901	437885	224821	88611.4	286073	334777	292221	238962	325921	160103	287085	60825	265287	303190
HJkp0425	(25R)-Spirostan-5-en-12-one-3-O-β-D-glucopyranosyl-(1→2)-O-[β-D-glucopyranosyl-(1→3)]-O-β-Dglucopyranosyl-(1→4)-β-D-galactopyranoside	42353	33520.3	51765.7	32636.9	43641.3	19381.2	40286	56581.9	74972.9	109351	44048.6	36013.5	53658.1	115218	35378.4	21488.9	25301.3	40735.4	46676.5	58934.3	39277.9	50546.3	45569.4	74307	43478.4
HJkp0427	Polygodoside B	5.28764e+06	1.24403e+07	5.68153e+06	6.66032e+06	5.73972e+06	3.8855e+06	4.66866e+06	6.44015e+06	3.61286e+06	7.2309e+06	4.25628e+06	5.72318e+06	5.88789e+06	6.51047e+06	7.40303e+06	5.6627e+06	7.65851e+06	6.29367e+06	4.48911e+06	6.21875e+06	5.03398e+06	6.48619e+06	4.42185e+06	4.44494e+06	5.50995e+06
HJkp0429	(25s)-Spirost-5-en-3β,14α-diol-3-O-β-D-glucopyranosyl-(1→2)-[β-D-glucopyranosyl-(1→3)]-β-D-glucopyranosyl-(1→4)-β-D-galactopyranoside	411789	430846	394113	276813	607480	214719	473961	401038	241332	616223	290124	447036	374610	421808	544591	537200	424267	841993	478734	594524	407000	533014	583630	444098	259339
HJkp0430	Pennogenin O-glucosyl glucosyl glucosyl glucoside	3.10799e+06	3.33381e+06	4.43757e+06	2.96904e+06	3.00612e+06	1.74071e+06	3.73597e+06	3.22103e+06	4.50809e+06	4.16306e+06	3.4436e+06	4.45577e+06	2.24217e+06	3.17987e+06	5.81431e+06	5.18622e+06	3.89273e+06	4.23678e+06	6.90651e+06	3.63976e+06	4.60609e+06	4.26105e+06	6.61439e+06	4.82755e+06	5.9736e+06
HJkp0432	Diosgenin 3-O-glucosyl oxalylrhamnosyl glucosyl xyloside	32102.8	15174.5	33405.4	37139.1	26525	46614.6	46762.3	33417.9	27104.1	28920.9	43576.8	65118.2	25268	63206.8	32153.1	13267.2	37953.9	17691.4	49849.2	27610.6	38569.3	47341	46126.3	41591.7	41607.9
HJkp0440	Pennogenin 3-O-glucosyl acetylrhamnosyl glucosyl glucoside	76635.4	55511.6	190971	95146.3	68577.7	97859.4	95900.7	79130	152251	53986.4	218360	116632	86187.8	98601.7	102893	70445.5	75919.5	136305	104616	148764	69916.2	139767	101013	109118	122152
HJkp0441	Diosgenin 3-O-glucosyl acetylglucosyl glucosyl glucoside	303680	238788	300076	238983	227391	264408	351102	315324	222213	472243	383646	471006	266521	427492	295333	230863	284292	383589	236942	301010	254355	187493	340675	242520	315696
HJkp0443	Pennogenin 3-O-glucosyl acetylglucosyl glucosyl glucoside	78802.9	110674	130964	58419	102103	141852	158598	81328	163846	176753	61559.5	83307.6	163607	74712.6	123406	108621	61068.2	104624	140245	95935.5	54702.3	72068.1	124797	55372.6	102086
HJkp0444	Pennogenin O-glucosyl acetylglucosyl glucosyl glucoside	109081	81750.8	41513.2	80285.4	79229.9	124975	149405	84005.3	127726	139411	104970	131452	178611	42952.5	119478	48024.8	64326	44366.6	47116.6	43122	53494.4	93351.9	101357	65178.7	173818
HJkp0447	Padelaoside C	115653	130149	196643	132396	80641.7	128231	170299	110827	115027	153511	92761.9	152262	117379	108578	160299	114162	64200.4	174288	69984.4	150639	55666.6	99167.7	160803	163428	84527.8
HJkp0448	Polygodoside G	521449	285154	295694	587926	212638	297901	329759	432159	335399	1.00497e+06	760613	542122	316315	388062	1.04268e+06	138328	547233	372813	607615	453134	381312	206452	565661	625895	527042
HJkp0453	Saponoside B	124369	175487	123406	169877	112597	65431.1	253486	69008.8	166671	359142	83632.4	75719.5	116225	234779	145095	114470	48654.9	84699	186580	98157.8	174765	127830	143336	167730	152311
STD00436	1-Kestose	3.22979e+06	4.49064e+06	2.87236e+06	3.92065e+06	4.38235e+06	3.59136e+06	3.01494e+06	5.44498e+06	4.20384e+06	3.34687e+06	4.30092e+06	4.36049e+06	3.69713e+06	2.88562e+06	3.68475e+06	3.0643e+06	3.72612e+06	4.04246e+06	4.53391e+06	4.27982e+06	3.53963e+06	4.42959e+06	4.63276e+06	4.05786e+06	4.10505e+06
STD00562	Nystose	1.43844e+06	1.56489e+06	1.46158e+06	1.39355e+06	1.41627e+06	1.83713e+06	1.46831e+06	1.83348e+06	1.62096e+06	1.75087e+06	1.27906e+06	2.33627e+06	1.93115e+06	1.30663e+06	1.96432e+06	1.28446e+06	1.5283e+06	1.47375e+06	2.52347e+06	1.72654e+06	1.48548e+06	1.85327e+06	2.20328e+06	1.2076e+06	1.88537e+06
STD00602	Fructosylnystose	126112	138687	143473	150763	135801	114341	133039	143853	175854	159405	179888	169211	97275.9	115126	98356.1	97909.5	98500.1	133878	175729	153222	97784.9	143143	140883	115301	83014.9

## Sheet: Table S3
Table S3. Sequences of all primers used in the qRT-PCR.
Gene ID	Gene Symbol	Sequences
Actin	Actin-F	CCACACAGGTGTGATGGTTG
Actin	Actin-R	GTGGCTAACACCATCACCAG
PcOMT10	OMT10-1F	TCTATCGGCTGCTCTGTC
PcOMT10	OMT10-1R	GCTTCCCAGTGGTATGAG
PcOMT11	OMT11-1F	GAGACAAGCAGCGATGGG
PcOMT11	OMT11-1R	GCTCAGGGTACACTGGAAGG
PcOMT12	OMT12-1F	GACTCTGAAGGCGGTGAT
PcOMT12	OMT12-1R	CATTGATGTGCGGAAACT
PcOMT13	OMT13-1F	CAACAATACGGCGACGAG
PcOMT13	OMT13-1R	AAACCAAGGGCACAAGGA

## Sheet: Table S4
Table S4. Information on retention time, parent ions, and fragment ions of some essential identified metabolites in P. cyrtonema.
Compounds	retention time(RT)	parent ions(Q1)	fragment ions(Q3)
Methoxysalicylic acid glucoside	2.12	329.1	167
Salicylic acid	3.11	137	93
Vanillic acid	3.35	167	108
4-O-Glucosyl-sinapate	2.86	385.1	223.1
Quercetin-3-O-(6''-malonyl)galactoside	3.79	549.1	505.1
Salicin	2.65	285.1	123
Apigenin-7-O-(2''-glucosyl)arabinoside	4.01	565.2	271.1
1-O-p-Coumaroyl-β-D-glucose	2.57	325.1	163
(2E)-3-[4-(β-D-glucopyranoside)-phenylacrylic]-acid	2.45	325.1	119.1
6-Hydroxyluteolin 5-glucoside	3.42	463.1	301
Terephthalic acid	3.04	165	121
Phlorizin	4.39	435.1	166.7
Spiraeoside	3.85	463.1	301
Pinocembrin	7.05	257.1	153
Apigenin-6-C-xyloside-8-C-arabinoside	3.49	535.1	481.1
Apigenin-6-C-glucoside-8-O-xylcoside	3.73	565.16	511.126
Schaftoside	3.4	565.2	325.1
Vitexin-2"-O-xyloside	3.4	565.2	433.1
Vitexin-2"-O-galactoside	3.42	595.17	433.116
Apigenin-6,8-di-C-glucoside	3.16	595.2	457.2
4'-Demethyl-3,9-dihydropunctatin	5.98	285.1	179
3-Hydroxycinnamic Acid	4.4	163	119.1
p-Coumaroylmalic acid	3.64	279.1	163
3,5-Dihydroxytoluene	2.67	125.1	110
4-Hydroxybenzal dehyde	3.73	121.03	92
Cinnamic acid	5.44	147.05	77.01
Syringal dehyde	4.1	181.05	151
Ferulic acid	4.09	193.05	134.01
Syringic acid	3.41	197.05	123
Feruloylmalic acid	3.83	309.06	193.05
p-Coumaroylquinic acid	2.85	337.09	163.04
Chlorogenic acid	2.82	353.09	191.01
Neochlorogenic acid	2.41	353.09	191
Glucosyringic Acid	2.25	359.1	182.1
p-Coumaric acid	3.9	165.05	119
Naringenin chalcone	5.52	273.08	153
Trilobatin	4.04	435.13	315.09
Syringaresinol-4'-O-glucopyranosid	4.09	579.21	417.16
Epipinoresinol	5.36	357.13	151.04
1-O-Sinapoyl-D-glucose	3.19	385.11	223.06

## Sheet: Table S5
Table S5. All identified metabolites in P. cyrtonema.
Compounds	Classification
N-Oxalyloctanamide	Alkaloids
3-O-Acetylhamayne	Alkaloids
N-(4-O-(Glucosyl)-E-feruloyl)-tyramine	Alkaloids
Cannabisin D	Alkaloids
Piperidine	Alkaloids
Choline	Alkaloids
Indole	Alkaloids
Betaine	Alkaloids
N-Benzylmethylene isomethylamine	Alkaloids
Agmatine	Alkaloids
Trigonelline	Alkaloids
Nicotinic Acid Methyl Ester(Methyl Nicotinate)	Alkaloids
Methyl L-pyroglutamate	Alkaloids
Indole-3-carboxaldehyde	Phenolamine
Tryptamine	Phenolamine
Polygonatine A	Phenolamine
4-Hydroxy-5-(2-oxo-1-pyrrolidinyl)benzoic acid	Phenolamine
N-(2-Hydroxy-4-methoxyphenyl)acetamide	Phenolamine
3-Indoleacrylic acid	Phenolamine
3-Indolepropionic acid	Phenolamine
Methoxyindoleacetic acid	Phenolamine
p-Coumaroylputrescine	Phenolamine
Lumichrome	Phenolamine
trans-N-Feruloylputrescine	Phenolamine
N-cis-p-p-Coumaroylphenacylamine	Phenolamine
N-trans-p-Coumaroylphenacylamine	Phenolamine
N-cis-p-p-Coumaroyltyramine	Phenolamine
N-trans-p-Coumaroyltyramine	Phenolamine
Stearamide	Phenolamine
p-Coumaroylspermidine	Phenolamine
Sinapoylputrescine	Phenolamine
N-Trans-Feruloylbenzamide	Phenolamine
N-Trans-p-Coumaroylhydroxyphenylacetamide	Phenolamine
N-(4-hydroxyphenethyl)-glucosamine	Phenolamine
N-cis-p-Coumaroyloctopamine	Phenolamine
N-Cis-Feruloylphenacylamine	Phenolamine
N-Trans-Feruloylphenacylamine	Phenolamine
N-Cis-Feruloyltyramine	Phenolamine
N-Trans-Feruloyltyramine	Phenolamine
N-Trans-Feruloylphenylglycine	Phenolamine
N-Cis-Feruloylphenylglycine	Phenolamine
N-Trans-Sinapoylbenzamide	Phenolamine
Pholedrine 4-O-glucoside	Phenolamine
N-Cis-Feruloyloctopamine	Plumerane
Cocamidopropyl betaine	Plumerane
Lyciumamide C	Plumerane
1-(Dihydroxyphenyl)-N2,N3-bis(4-hydroxyphenethyl)-(5-8)-dimethoxy-1,2dihydronaphthalene-2,3-dicarboxamide	Plumerane
Cannabisin F	Plumerane
Grossamide	Pyridine alkaloids
Lyciumamide A	Pyrrole alkaloids
(5-8)-Hydroxy-1-(hydroxyldimethoxyphenyl)-N2,N3-bis(4-hydroxyphenethyl)-(5-8)-dimethoxy-1,2-dihydronaphthalene-2,3-dicarboxamide	Pyrrole alkaloids
5-Oxo-L-Proline	Amino acids and derivatives
L-Aspartic Acid	Amino acids and derivatives
L-threo-3-Methylaspartate	Amino acids and derivatives
N-Acetyl-D-Valine	Amino acids and derivatives
3-Hydroxy-3-methylpentane-1,5-dioic acid	Amino acids and derivatives
N-Acetyl-L-Isoleucine	Amino acids and derivatives
N-Acetyl-L-leucine	Amino acids and derivatives
N-α-Acetyl-L-ornithine	Amino acids and derivatives
L-Tryptophan	Amino acids and derivatives
N-Acetyl-L-phenylalanine	Amino acids and derivatives
N-Acetyl-L-Tryptophan	Amino acids and derivatives
Glutathione reduced form	Amino acids and derivatives
L-Azetidine-2-carboxylic acid	Amino acids and derivatives
N,N-Dimethylglycine	Amino acids and derivatives
L-Proline	Amino acids and derivatives
L-Valine	Amino acids and derivatives
L-Threonine	Amino acids and derivatives
L-Isoleucine	Amino acids and derivatives
L-Leucine	Amino acids and derivatives
L-Norleucine	Amino acids and derivatives
L-Asparagine	Amino acids and derivatives
L-Tyramine	Amino acids and derivatives
D-Proline betaine	Amino acids and derivatives
L-Cyclopentylglycine	Amino acids and derivatives
L-Glutamine	Amino acids and derivatives
L-Lysine	Amino acids and derivatives
L-Glutamic acid	Amino acids and derivatives
L-Methionine	Amino acids and derivatives
L-Histidine	Amino acids and derivatives
L-Phenylalanine	Amino acids and derivatives
L-Arginine	Amino acids and derivatives
L-Citrulline	Amino acids and derivatives
Methyl L-Phenylalaninate	Amino acids and derivatives
L-Tyrosine	Amino acids and derivatives
Arginine methyl ester	Amino acids and derivatives
L-Tyrosine methyl ester	Amino acids and derivatives
Asparaginylalanine	Amino acids and derivatives
DL-Tryptophan	Amino acids and derivatives
Seryl threonine	Amino acids and derivatives
Alanyl methionine	Amino acids and derivatives
Threonylleucine	Amino acids and derivatives
Glutamyl phenethylamine	Amino acids and derivatives
N-Malonylphenylalanine	Amino acids and derivatives
L-γ-Glutamyl-L-leucine	Amino acids and derivatives
L-Aspartyl-L-Phenylalanine	Amino acids and derivatives
N-(1-Deoxy-1-fructosyl)leucine	Amino acids and derivatives
Glutamylphenylalanine	Amino acids and derivatives
Nicotianamine	Amino acids and derivatives
S-(5'-Adenosy)-L-homocysteine	Amino acids and derivatives
S-(5'-Adenosyl)-L-methionine	Amino acids and derivatives
Arabinose	Carbohydrate
D-Glucose	Carbohydrate
Inositol	Carbohydrate
D-Fructose	Carbohydrate
D-Glucose 6-phosphate	Carbohydrate
D-Fructose 6-Phosphate	Carbohydrate
Glucose-1-phosphate	Carbohydrate
1-(sn-Glycero-3-phospho)-1D-myo-inositol	Carbohydrate
Melibiose	Carbohydrate
D-Trehalose	Carbohydrate
D-Sucrose	Carbohydrate
D-Maltose	Carbohydrate
Lactobiose	Carbohydrate
D-Lactulose	Carbohydrate
Isomaltulose	Carbohydrate
Galactinol	Carbohydrate
D-Melezitose	Carbohydrate
Stachyose	Carbohydrate
Nystose	Carbohydrate
Kojibiose	Carbohydrate
Turanose	Carbohydrate
Planteose	Carbohydrate
Maltopentaose	Carbohydrate
Pinobanksin	Chalcones
Naringenin (5,7,4'-Trihydroxyflavanone)	Chalcones
Phloretin	Chalcones
Luteolin (5,7,3',4'-Tetrahydroxyflavone)	Chalcones
4'-Demethyl-3,9-dihydropunctatin	Chalcones
Aromadendrin (Dihydrokaempferol)	Chalcones
Eriodictyol (5,7,3',4'-Tetrahydroxyflavanone)	Dihydroflavone
Diosmetin (5,7,3'-Trihydroxy-4'-methoxyflavone)	Dihydroflavone
5,7,2'-Trhiyroxy-8-methoxyflavone	Dihydroflavone
Hesperetin	Dihydroflavone
(3R)-5,7-Dihydroxy-6,8-dimethyl-3-(4'-hydroxybenzyl)-chromone-4-one	Dihydroflavone
4',5,7-trihydroxy-6,8-dimethylhomoisoflavanone	Dihydroflavonol
5-hydroxy-7-methoxyl-3-(2',4'-dihydroxybenzyl)-chroman-4-one	Dihydroflavonol
Odoratumone B	Dihydroflavonol
(3S)-5,7-dihydroxy-3-(2'-hydroxy-4'-methoxybenzyl)-chroman-4-one	Dihydroflavonol
(3R)-5,7-Dihydroxy-8-methyl-3-(2',4'-dihydroxybenzyl)-chroma-4-one	Flavanols
5-hydroxy-3-(2-hydroxy-4-methoxybenzyl)-7-methoxy-6,8-dimethylchroman-4-one	Flavanols
Ophiopogonanone E	Flavanones
Phloretin-4'-O-glucoside (Trilobatin)	Flavanones
Phloretin-2'-O-glucoside (Phlorizin)	Flavones
Catechin gallate	Flavones
Epicatechin gallate	Flavones
Trifolirhizin (Maackiain-3-O-glucoside)	Flavones
Quercetin-7-O-glucoside	Flavonoid
Quercetin-4'-O-glucoside (Spiraeoside)	Flavonoid
Hesperetin-5-O-glucoside	Flavonoid
Quercetin-3-O-glucoside (Isoquercitrin)	Flavonoid
Quercetin-3-O-galactoside (Hyperin)	Flavonoid
6-Hydroxyluteolin 5-glucoside	Flavonoid
Quercetin-3-O-(6''-malonyl)galactoside	Flavonoid
Isovitexin-7-O-glucoside(Saponarin)	Flavonoid
Quercetin-3-O-rutinoside (Rutin)	Flavonoid carbonoside
Quercetin-3-O-robinobioside	Flavonoid carbonoside
Tamarixetin-3-O-rutinoside	Flavonoid carbonoside
Pinocembrin (Dihydrochrysin)	Flavonoid carbonoside
Alpinetin	Flavonoid carbonoside
Butin	Flavonoid carbonoside
Naringenin chalcone	Flavonoid carbonoside
8-Demethylfarrerol	Flavonoid carbonoside
5,7-dihydroxy-3-(4-hydroxybenzyl)chroman-4-one	Flavonoid carbonoside
(3R)-5,7-dihydroxy-3-(4'-hydroxybenzyl)-chroman-4-one	Flavonoid carbonoside
Loureirin A	Flavonoid carbonoside
Okanin	Flavonols
1,3,8-trihydroxy-5a,6,11,11a-tetrahydro-12H-benzo[b]xanthen-12-one	Flavonols
Hispidulin (5,7,4'-Trihydroxy-6-methoxyflavone)	Flavonols
6-methyl luteolin	Flavonols
(3R)-5,7-dihydroxy-8-methyl-3-(4'-hydroxybenzyl)-chroman-4-one	Flavonols
(3R)-5,7-dihydroxyl-6-methyl-3-(4'-hydroxylbenzyl)-chroman-4-one	Flavonols
Disporopsin	Flavonols
Polygonatone D	Flavonols
(E)-5,7-dihydroxy-6,8-dimethyl-3-(4'-hydroxybenzylidene)-chroman-4-one	Homoisoflavanones
6,8-Dihydroxy-2-(4-hydroxybenzyl)-5,7-dimethyl-3,4-dihydronaphthalen-1(2H)-one	Homoisoflavanones
Ophiopogonanone B	Homoisoflavanones
(3S)-5,7-dihydroxy-3-[(4-methoxyphenyl)methyl]-6-methyl-2,3-dihydrochromen-4-one	Homoisoflavanones
2-(2,4-dihydroxybenzyl)-6,8-dihydroxy-7-methyl-3,4-dihydronaphthalen-1(2H)-one	Homoisoflavanones
5,7-dihydroxy-6-methyl-3-(2',4'-dihydroxybenzyl)-chroman-4-one	Homoisoflavanones
5,7-dihydroxy-8-methyl-3-(2',4'-dihydroxybenzyl)-chroman-4-one	Homoisoflavanones
5-hydroxy-3-(2-hydroxy-4-methoxybenzyl)-7-methoxychroman-4-one	Homoisoflavanones
5,7-Dihydroxy-6,8-dimethyl-3-(2',4'-hydroxybenzyl)chroman-4-One	Homoisoflavanones
(3R)-5,7-dihydroxy-8-methyl-3-(2'-hydroxy-4'-methoxybenzyl)-chroman-4-one	Homoisoflavanones
5,7-dihydroxy-6,8-dimethyl-3(R,S)-(3'-hydroxy-4'-methoxybenzyl)-chroman-4-one	Homoisoflavanones
5,7-dihydroxy-6,8-dimethyl-3-(2'-hydroxy-4'-methoxybenzyl)-chroman-4-one	Homoisoflavanones
5,7-dihydroxy-6-methoxyl-8-methyl-3-(2',4'-dihydroxybenzyl)-chroman-4-one	Homoisoflavanones
Apigenin-6-C-glucoside (Isovitexin)	Homoisoflavanones
Apigenin-8-C-Glucoside (Vitexin)	Homoisoflavanones
Genistein-8-C-glucoside	Homoisoflavanones
(E)-7-O-β-D-glucopyranoside-5-hydroxy-3-(4'-hydroxybenzylidene)-chroman-4-one	Homoisoflavanones
Dihydrokaempferol-3-O-glucoside	Homoisoflavanones
Apigenin-6-C-xyloside-8-C-arabinoside	Homoisoflavanones
Apigenin-6-C-glucoside-8-O-xylcoside	Homoisoflavanones
Apigenin-7-O-(2''-glucosyl)arabinoside	Homoisoflavanones
Schaftoside	Homoisoflavanones
Vitexin-2"-O-xyloside	Homoisoflavanones
Vitexin-2"-O-galactoside	Homoisoflavanones
Apigenin-6,8-di-C-glucoside (Vicenin-2)	Homoisoflavanones
Saponarin(Isovitexin-7-O-glucoside)	Homoisoflavanones
Vitexin-2''-O-glucoside	Homoisoflavanones
Chrysoeriol-6,8-di-C-glucoside	Homoisoflavanones
Chrysoeriol-7-O-gentiobioside	Homoisoflavanones
Nitensoside B	Isoflavones
Isorhamnetin-3-O-sophoroside-7-O-rhamnoside	Isoflavones
Pinoresinol	Coumarins
Epipinoresinol	Lignans
Lirioresinol A	Lignans
Syringaresinol	Lignans
Pinoresinol-4-O-glucoside	Lignans
5'-Methoxyisolariciresinol-9'-O-glucoside	Lignans
Syringaresinol-4'-O-glucopyranosid	Lignans
Methylpicraquassioside A	Lignans
4-Methoxybutyl Acetate	Free fatty acids
2-Hydroxyheptanoic acid	Free fatty acids
Undecylic Acid	Free fatty acids
Undecanedioic acid	Free fatty acids
Acetyl aminopimelic acid	Free fatty acids
Octenylsuccinic acid	Free fatty acids
Myristic Acid	Free fatty acids
Cis-10-Pentadecenoic acid(C15: 1)	Free fatty acids
2-Methylmyristic acid	Free fatty acids
Pentadecanoic Acid	Free fatty acids
13-methylmyristic acid	Free fatty acids
12-Methyltetradecanoic Acid	Free fatty acids
Tridecanedioic acid	Free fatty acids
Palmitic acid	Free fatty acids
10-Heptadecenoic Acid	Free fatty acids
Crepenynic acid	Free fatty acids
α-Linolenic Acid	Free fatty acids
γ-Linolenic Acid	Free fatty acids
(9Z,11E)-Octadecadienoic acid	Free fatty acids
Linoleic acid	Free fatty acids
11-Octadecanoic acid(Vaccenic acid)	Free fatty acids
Petroselinic acid	Free fatty acids
Stearic Acid	Free fatty acids
Hexadecanedioic acid	Free fatty acids
2R-hydroxy-9Z,12Z,15Z-octadecatrienoic acid	Free fatty acids
17-Hydroxylinolenic acid	Free fatty acids
12,13-Epoxy-9-Octadecenoic Acid	Free fatty acids
9(10)-EpOME;(9R,10S)-(12Z)-9,10-Epoxyoctadecenoic acid	Free fatty acids
9S-Hydroxy-10E,12Z-octadecadienoic acid	Free fatty acids
13(S)-HODE;13(S)-Hydroxyoctadeca-9Z,11E-dienoic acid	Free fatty acids
9-Hydroperoxy-10E,12,15Z-octadecatrienoic acid	Free fatty acids
13(s)-hydroperoxy-(9z,11e,15z)-octadecatrienoic acid	Free fatty acids
9-Hydroxy-12-oxo-10(E),15(Z)-octadecadienoic acid	Free fatty acids
Eicosenoic acid	Free fatty acids
7S,8S-DiHODE; (9Z,12Z)-(7S,8S)-Dihydroxyoctadeca-9,12-dienoic acid	Free fatty acids
Arachidic acid	Free fatty acids
12,13-DHOME; (9Z)-12,13-Dihydroxyoctadec-9-enoic acid	Free fatty acids
Hydroxy ricinoleic acid	Free fatty acids
9,12,13-Trihydroxy-10,15-octadecadienoic acid	Free fatty acids
9,10-Dihydroxy-12,13-epoxyoctadecanoic acid	Free fatty acids
9,10,11-Trihydroxy-12-octadecenoic acid	Free fatty acids
9,12,13-Trihydroxy-10-Octadecenoic Acid	Free fatty acids
9,10,13-Trihydroxy-11-Octadecenoic Acid	Free fatty acids
Gingerglycolipid A	Free fatty acids
Hexadecylsphingosine	Free fatty acids
Punicic acid (9Z,11E,13Z-octadecatrienoic acid)	Free fatty acids
Oleamide (9-Octadecenamide)	Free fatty acids
Methyl linolenate	Glycerol ester
(10E,12Z)-9-Oxooctadeca-10,12-dienoic acid	Lipids
(9Z,11E)-13-Oxooctadeca-9,11-dienoic acid	Lipids
D-erythro-sphinganine	Lipids
Sphinganine	Lipids
MG 18:4	Lipids
MG 18:3	Lipids
MG 18:3(2n isomer)	Lipids
MG 18:2	Lipids
MG 18:2(2n isomer)	Lipids
lysoPE 15:0	LPC
LysoPE 16:0	LPC
LysoPC 14:0	LPC
LysoPE 18:2(2n isomer)	LPC
LysoPE 18:2	LPC
LysoPC 15:1	LPC
LysoPC 15:1(2n isomer)	LPC
LysoPE 18:1	LPC
LysoPE 18:1(2n isomer)	LPC
LysoPC 15:0	LPC
LysoPC 16:2	LPC
LysoPC 16:1	LPC
LysoPC 16:1(2n isomer)	LPC
PC(O-14:0/2:0)	LPC
LysoPC 16:0	LPC
1,2-Dioctanoyl-sn-glycero-3-phosphocholine	LPC
LysoPC 17:0	LPC
LysoPC 18:3(2n isomer)	LPC
LysoPC 18:3	LPC
LysoPC 18:2(2n isomer)	LPC
LysoPC 18:2	LPE
LysoPC 18:1(2n isomer)	LPE
LysoPC 18:1	LPE
LysoPC 18:0	LPE
PAF C16	LPE
LysoPC 20:5(2n isomer)	LPE
LysoPC 20:5	MG
LysoPC 20:4	MG
LysoPC 20:4(2n isomer)	MG
Butenoyl PAF	MG
LPI(16:1)	MG
1-Linolenoyl-rac-glycerol-diglucoside	Sphingolipids
9-(Arabinosyl)hypoxanthine	Nucleotides and derivatives
Xanthosine	Nucleotides and derivatives
Uridine 5'-diphospho-D-glucose	Nucleotides and derivatives
Riboflavin 5'-Adenosine Diphosphate	Nucleotides and derivatives
Adenine	Nucleotides and derivatives
2-Aminopurine	Nucleotides and derivatives
Isoguanine	Nucleotides and derivatives
2'-Deoxyadenosine	Nucleotides and derivatives
Adenosine	Nucleotides and derivatives
2-Hydroxyadenosine	Nucleotides and derivatives
Guanosine	Nucleotides and derivatives
5-Aminoimidazole ribonucleotide	Nucleotides and derivatives
5'-Deoxy-5'-(methylthio)adenosine	Nucleotides and derivatives
2'-Deoxyadenosine-5'-monophosphate	Nucleotides and derivatives
Adenosine 5'-monophosphate	Nucleotides and derivatives
Succinyladenosine	Nucleotides and derivatives
Nicotinic acid adenine dinucleotide	Nucleotides and derivatives
Hydroxypyruvic acid	Organic acids
Tartronate semialdehyde	Organic acids
Fumaric acid	Organic acids
Methylmalonic acid	Organic acids
Succinic acid	Organic acids
β-Hydroxyisovaleric acid	Organic acids
Dimethylmalonic acid	Organic acids
Monomethyl succinate	Organic acids
2-Methylsuccinic acid	Organic acids
Iminodiacetic acid	Organic acids
3-Dehydro-L-Threonic Acid	Organic acids
2,3-Dihydroxy-3-Methylbutanoic Acid	Organic acids
D-Malic acid	Organic acids
3-Hydroxybenzoic Acid	Organic acids
3-Hydroxy-3-Methyl-2-Oxopentanoic Acid	Organic acids
Mono-Methyl Glutarate	Organic acids
2-Methylglutaric acid	Organic acids
3-Methylmalic acid	Organic acids
L-Citramalic acid	Organic acids
Methyl 4-hydroxybenzoate	Organic acids
5-Acetamidopentanoic Acid	Organic acids
Phthalic acid	Organic acids
D-Xylonic acid	Organic acids
2-Octenedioic acid	Organic acids
2-Oxononanoic acid	Organic acids
cis-Aconitic acid	Organic acids
Suberic Acid	Organic acids
2-Isopropylmalic Acid	Organic acids
Chelidonic acid	Organic acids
Azelaic acid	Organic acids
Isocitric Acid	Organic acids
Citric Acid	Organic acids
Dodecanedioic aicd	Organic acids
Abscisic acid	Organic acids
Hydroxycaproic acid glucoside	Organic acids
L-Pipecolic Acid	Organic acids
Sodium Valproate	Others
L-Ascorbic acid	Others
Heptyl sulfate	Others
4-Methoxy diphenylmethane	Others
Octenyl sulfate	Others
Octyl sulfate	Others
Heptanediyl sulfate	Others
D-Pantothenic acid	Others
Decenoyl sulfate	Others
Aloe-Emodin-9-Anthrone	Others
Pantetheine	Others
Tridecadienoyl sulfate	Others
Machilusolide D	Others
Androsin	Others
4,7,9,9'-Tetrahydroxy-3,3'-dimethoxy-8-O-4'-neolignan	Others
Majoroside	Saccharides and Alcohols
Nicotinamide	Saccharides and Alcohols
Nicotinic acid	Saccharides and Alcohols
Nicotinate D-ribonucleoside	Vitamin
phytosphingosine	Vitamin
Pyridoxine-5'-O-glucoside	Vitamin
Riboflavin (Vitamin B2)	Vitamin
1-Kestose	Vitamin
Nystose	Vitamin
Fructosylnystose	Vitamin
4-Hydroxybenzaldehyde	Phenolic acids
4'-Hydroxyacetophenone	Phenolic acids
Salicylic acid	Phenolic acids
p-Coumaraldehyde	Phenolic acids
p-Coumaryl alcohol	Phenolic acids
Vanillin	Phenolic acids
3-Hydroxycinnamic Acid	Phenolic acids
Terephthalic acid	Phenolic acids
2,6-Dimethoxybenzaldehyde	Phenolic acids
Methylvanillin	Phenolic acids
2',4',6'-Trihydroxyacetophenone	Phenolic acids
Vanillic acid	Phenolic acids
Syringaldehyde; 4-Hydroxy-3,5-Dimethoxybenzaldehyde	Phenolic acids
Ferulic acid	Phenolic acids
Syringic acid	Phenolic acids
2,6-Di-tert-butylphenol	Phenolic acids
2,4-Di-Tert-Butylphenol	Phenolic acids
Sinapic acid	Phenolic acids
p-Coumaroylmalic acid	Phenolic acids
Salicin	Phenolic acids
Nordihydrocapsiate	Phenolic acids
1-O-Salicyl-D-glucose	Phenolic acids
Glucosyloxybenzoic acid	Phenolic acids
4-O-Glucosyl-4-hydroxybenzoic acid	Phenolic acids
Feruloylmalic acid	Phenolic acids
Protocatechuic acid-4-O-glucoside	Phenolic acids
1-O-Gentisoyl-D-glucoside	Phenolic acids
Raspberryketone glucoside	Phenolic acids
(2E)-3-[4-(β-D-glucopyranoside)-phenylacrylic]-acid	Phenolic acids
p-Coumaroyl-β-D-glucose	Phenolic acids
1-O-p-Coumaroyl-β-D-glucose	Phenolic acids
Methoxysalicylic acid glucoside	Phenolic acids
3-O-p-Coumaroylquinic acid	Phenolic acids
p-Coumaroylquinic acid	Phenolic acids
Caffeoyl-D-glucose	Phenolic acids
Chlorogenic acid	Phenolic acids
Ferulic acid-4-O-glucoside	Phenolic acids
Feruloyl-D-Glucose	Phenolic acids
Glucosyringic Acid	Phenolic acids
Trihydroxycinnamoylquinic acid	Phenolic acids
1-O-Sinapoyl-D-glucose	Phenolic acids
4-O-Glucosyl-sinapate	Phenolic acids
Benzyl-β-gentiobioside	Phenolic acids
Benzyl-(2''-O-glucosyl)glucoside	Phenolic acids
3,5-Dihydroxytoluene	Phenolic acids
Isovanillin	Phenolic acids
(E)-3-(3,4-dihydroxyphenyl)acrylaldehyde	Phenolic acids
p-Coumaric acid	Phenolic acids
Hydroxybenzoyltyrosol	Phenolic acids
(S)-1'-Methylhexyl Caffeate	Phenolic acids
Polygonatone C	Steroidal saponins
Funkioside C	Steroidal saponins
Neoaspidistrin	Steroidal saponins
(25S)-Spirostan-5-en-12-one-3-O-β-D-glucopyranosyl-(1→2)-O-[β-D-glucopyranosyl-(1→3)]-O-β-Dglucopyranosyl-(1→4)-β-D-galactopyranoside	Steroidal saponins
Polygonatumoside F	Steroidal saponins
(25R)-26-O-β-D-glucopyranosyl-22-hydroxy-furosta-5(6)-ene-3β,26-diol-3-O-β-D-glucopyranosyl (1→2) [β-D-glucopyranosyl(1→3)]-β-D-glucopyranosyl(1→4)-β-D-galactopyranoside	Steroidal saponins
Trillin	Steroidal saponins
(25S)-Spirost-5-ene-3β-ol 3-O-β-D-galactopyranoside	Steroidal saponins
Gentrogenin 3-O-rhamnosyl glucoside	Steroidal saponins
Diosgenin 3-O-glucosyl glucoside	Steroidal saponins
(25S)-Spirost-5-en-3β-ol-3-O-β-D-glucopyranosyl-(1→4)-β-D-galactopyranoside	Steroidal saponins
(25S)-Kingianoside A	Steroidal saponins
(25R)-Kingianoside A	Steroidal saponins
Gentrogenin 3-O-glucosyl glucoside	Steroidal saponins
Ophiogenin 3-O-α-L-rhamnopyranosyl(1→2)-β-D-glucopyranoside	Steroidal saponins
Ruscogenin-1-O-carboxyglucosyl(1,2)rhamnoside	Steroidal saponins
Diosgenin 3-O-glucosyl rhamnosyl rhamnoside	Steroidal saponins
Diosgenin 3-O-β-D-glucopyranosyl-(1→4)-[α-L-rhamnopyranosyl(1→2)]-β-D-glucopyranoside	Steroidal saponins
Diosgenin 3-O-rhamnosyl glucosyl glucoside	Steroidal saponins
Pennogenin 3-O-rhamnosyl rhamnosyl glucoside	Steroidal saponins
Gentrogenin 3-O-rhamnosyl glucosyl glucoside	Steroidal saponins
(25R)-Neosibiricoside D	Steroidal saponins
Pennogenin 3-O-rhamnosyl glucosyl glucoside	Steroidal saponins
Polygonatoside D	Steroidal saponins
Pratioside D1	Steroidal saponins
Kingianoside D	Steroidal saponins
Ruscogenin-1-O-acetylrhamnosyl(1,2)glucosyl(1,2)glucoside	Steroidal saponins
Sceptrumgenin 3-O-glucosyl glucosyl xylosyl xyloside	Steroidal saponins
Sceptrumgenin 3-O-glucosyl rhamnosyl rhamnosyl glucoside	Steroidal saponins
Diosgenin 3-O-glcosyl(1→4)rhamnosyl(1→4)rhamnosyl(1→2)glcoside	Steroidal saponins
Diosgenin 3-O-glucosyl glucosyl glucosyl xyloside	Steroidal saponins
Sceptrumgenin 3-O-glucosyl glucosyl rhamnosyl glucoside	Steroidal saponins
Diosgenin 3-O-β-D-glucopyranosyl-(1→3)-β-D-glucopyranosyl-(1→4)-[α-L-rhamnopyranosyl-(1→2)]-β-D-glucopyranoside	Steroidal saponins
Gentrogenin 3-O-glucosyl glucosyl xylosyl glucoside	Steroidal saponins
Yamogenin 3-O-β-D-glucopyranosyl-(1→3)-[β-D-fucopyranosyl-(1→2)]-β-D-glucopyranosyl-(1→4)-β-D-galactopyranoside	Steroidal saponins
Gentrogenin O-glucosyl rhamnosyl glucosyl glucoside	Steroidal saponins
Gentrogenin 3-O-glucosyl rhamnosyl glucosyl glucoside	Steroidal saponins
25S-Typaspidoside A	Steroidal saponins
(25R)-Spirost-5-en-3β,14α-diol-3-O-β-D-glucopyranosyl-(1→2)-[β-D-glucopyranosyl-(1→3)]-β-D-galactopyranoside-(1→4)-β-D-galactopyranoside	Steroidal saponins
Dedihydrogentrogenin 3-O-glucosyl glucosyl glucosyl glucoside	Steroidal saponins
(25R)-Spirostan-5-en-12-one-3-O-β-D-glucopyranosyl-(1→2)-O-[β-D-glucopyranosyl-(1→3)]-O-β-Dglucopyranosyl-(1→4)-β-D-galactopyranoside	Steroidal saponins
Polygodoside B	Steroidal saponins
(25s)-Spirost-5-en-3β,14α-diol-3-O-β-D-glucopyranosyl-(1→2)-[β-D-glucopyranosyl-(1→3)]-β-D-glucopyranosyl-(1→4)-β-D-galactopyranoside	Steroidal saponins
Pennogenin O-glucosyl glucosyl glucosyl glucoside	Steroidal saponins
Diosgenin 3-O-glucosyl oxalylrhamnosyl glucosyl xyloside	Steroidal saponins
Pennogenin 3-O-glucosyl acetylrhamnosyl glucosyl glucoside	Steroidal saponins
Diosgenin 3-O-glucosyl acetylglucosyl glucosyl glucoside	Steroidal saponins
Pennogenin 3-O-glucosyl acetylglucosyl glucosyl glucoside	Steroidal saponins
Pennogenin O-glucosyl acetylglucosyl glucosyl glucoside	Steroidal saponins
Padelaoside C	Steroidal saponins
Polygodoside G	Steroidal saponins
Saponoside B	Steroidal saponins

## Sheet: Table S6
Table S6. Feature candidate metabolites identified by SVM-RFE method.
Class I	FeatureName	FeatureID	AvgRank
Flavonoids	Apigenin-7-O-(2''-glucosyl)arabinoside	414	9.8
Phenolic acids	Methoxysalicylic acid glucoside	159	10.6
Steroids	Diosgenin 3-O-glucosyl glucosyl glucosyl xyloside	458	16.5
Organic acids	L-Citramalic acid	29	18.4
Lipids	MG 18:2(2n isomer)	368	23.6
Nucleotides and derivatives	Adenosine 5'-monophosphate	363	24.1
Carbohydrates	Glucose-1-phosphate	94	29.9
Amino acids and derivatives	L-Azetidine-2-carboxylic acid	227	31
Steroids	Sceptrumgenin 3-O-glucosyl glucosyl rhamnosyl glucoside	459	32.4
Phenolic acids	1-O-p-Coumaroyl-β-D-glucose	155	33
Alkaloids	3-Indoleacrylic acid	272	35.7
Phenolic acids	(2E)-3-[4-(β-D-glucopyranoside)-phenylacrylic]-acid	153	37.2
Amino acids and derivatives	DL-Tryptophan	277	38.8
Nucleotides and derivatives	Adenosine	292	40.2
Flavonoids	6-Hydroxyluteolin 5-glucoside	204	40.4
Others	Fructosylnystose	482	40.5
Amino acids and derivatives	Seryl threonine	279	40.6
Steroids	Pratioside D1	452	41.7
Phenolic acids	Terephthalic acid	39	44.1
Carbohydrates	Arabinose	30	44.3
Lipids	13(s)-hydroperoxy-(9z,11e,15z)-octadecatrienoic acid	137	45.9
Amino acids and derivatives	N-α-Acetyl-L-ornithine	51	47.7
Nucleotides and derivatives	2-Aminopurine	246	48.6
Carbohydrates	Lactobiose	173	49
Others	1-Kestose	480	49.2
Alkaloids	Methoxyindoleacetic acid	278	51.3
Lipids	12,13-Epoxy-9-Octadecenoic Acid	124	51.8
Steroids	Diosgenin 3-O-β-D-glucopyranosyl-(1→4)-[α-L-rhamnopyranosyl(1→2)]-β-D-glucopyranoside	445	53.4
Others	Decenoyl sulfate	89	54.3
Organic acids	D-Malic acid	16	55.5

## Sheet: Table S7
Table S7. Feature metabolites identified by random foreset machine learning.
Class I	Metabolites	Importance
Flavonoids	Quercetin-3-O-(6''-malonyl)galactoside	0.581669
Steroids	Padelaoside C	0.521121
Lipids	9-Hydroxy-12-oxo-10(E),15(Z)-octadecadienoic acid	0.407834
Lignans	Epipinoresinol	0.386329
Phenolic acids	Salicin	0.331797
Steroids	Polygodoside B	0.305108
Amino acids and derivatives	L-Azetidine-2-carboxylic acid	0.301075
Alkaloids	Pholedrine 4-O-glucoside	0.301075
Amino acids and derivatives	L-Tyrosine methyl ester	0.279291
Amino acids and derivatives	Seryl threonine	0.276498
Lipids	MG 18:4	0.276498
Lipids	(9Z,11E)-13-Oxooctadeca-9,11-dienoic acid	0.273733
Amino acids and derivatives	Glutamyl phenethylamine	0.272244
Lipids	Linoleic acid	0.262161
Steroids	Polygonatumoside F	0.24086
Lipids	Tridecanedioic acid	0.226225
Lipids	9(10)-EpOME;(9R,10S)-(12Z)-9,10-Epoxyoctadecenoic acid	0.221198
Nucleotides and derivatives	2'-Deoxyadenosine	0.216283
Flavonoids	Apigenin-7-O-(2''-glucosyl)arabinoside	0.216014
Organic acids	Hydroxypyruvic acid	0.20768

## Sheet: Table S8
Table S8. Functional annotation of 12 key candidate genes.
Gene identity	Gene symbol	Description
TRINITY_DN12693	OMT12	O-methyltransferase
TRINITY_DN26748	OMT13	O-methyltransferase
TRINITY_DN31647	OMT11	O-methyltransferase
TRINITY_DN12413	OMT10	O-methyltransferase
TRINITY_DN33656	CHI	Chalcone isomerase family
TRINITY_DN05857	CHS	Chalcone stilbene synthases family
TRINITY_DN02206	F3H	Iron ascorbate-dependent oxidoreductase family
TRINITY_DN05195	FLS	flavonol synthase/flavanone 3-hydroxylase
TRINITY_DN07313	UGT1	UDP-glycosyltransferase family
TRINITY_DN24814	UGT2	UDP-glycosyltransferase family
TRINITY_DN11653	UGT3	UDP-glycosyltransferase family
TRINITY_DN18637	4CL	4-coumarate--CoA ligase
TRINITY_DN28763	C4H	cinnamate-4-hydroxylase
TRINITY_DN35417	PAL	phenylalaninammo-nialyase
TRINITY_DN08265	ERF	ETS2 repressor factor
TRINITY_DN33042	NAC	nitrogen assimilation transcriptional regulator NAC
